# Supplementary material for: A novel cuproptosis-related lncRNA signature predicts prognosis and therapeutic response in bladder cancer
Source: Front Genet. 2023 Jan 4;13:1082691. doi: 10.3389/fgene.2022.1082691 (PMC9845412; doi:10.3389/fgene.2022.1082691)
Supplement: Supplementary file 1 [file Table2.XLSX]

## Sheet: Sheet1
ID	TCGA-GC-A3BM-11A-11R-A22U-07	TCGA-CU-A0YR-11A-13R-A10U-07	TCGA-K4-A3WV-11A-21R-A22U-07	TCGA-BT-A20N-11A-11R-A14Y-07	TCGA-BL-A13J-11A-13R-A10U-07	TCGA-BT-A2LA-11A-11R-A18C-07	TCGA-BT-A2LB-11A-11R-A18C-07	TCGA-GD-A2C5-11A-11R-A180-07	TCGA-BT-A20Q-11A-11R-A14Y-07	TCGA-BT-A20W-11A-11R-A14Y-07	TCGA-K4-A54R-11A-11R-A26T-07	TCGA-GD-A3OQ-11A-21R-A220-07	TCGA-GC-A6I3-11A-11R-A31N-07	TCGA-CU-A0YN-11A-11R-A10U-07	TCGA-K4-A5RI-11A-11R-A28M-07	TCGA-BT-A20U-11A-11R-A14Y-07	TCGA-GC-A3WC-11A-11R-A22U-07	TCGA-BT-A20R-11A-11R-A16R-07	TCGA-GD-A3OP-11A-11R-A220-07	TCGA-ZF-A9RN-01A-11R-A42T-07	TCGA-CF-A1HR-01A-11R-A13Y-07	TCGA-XF-A8HH-01A-11R-A38B-07	TCGA-ZF-AA4W-01A-12R-A38B-07	TCGA-XF-A9SU-01A-31R-A39I-07	TCGA-DK-A3IQ-01A-31R-A32Y-07	TCGA-FD-A6TK-01A-42R-A33J-07	TCGA-DK-A1A7-01A-11R-A13Y-07	TCGA-CU-A5W6-01A-11R-A28M-07	TCGA-DK-A3X1-01A-12R-A22U-07	TCGA-XF-A9ST-01A-11R-A42T-07	TCGA-CF-A9FM-01A-11R-A38B-07	TCGA-BT-A20V-01A-11R-A14Y-07	TCGA-GV-A3QF-01A-31R-A22U-07	TCGA-DK-A2I4-01A-11R-A21D-07	TCGA-DK-A6B2-01A-11R-A30C-07	TCGA-DK-A1AG-01A-11R-A13Y-07	TCGA-XF-A9SZ-01A-11R-A39I-07	TCGA-E7-A519-01A-11R-A26T-07	TCGA-2F-A9KO-01A-11R-A38B-07	TCGA-ZF-A9R1-01A-11R-A39I-07	TCGA-4Z-AA7S-01A-11R-A39I-07	TCGA-BL-A13J-01A-11R-A10U-07	TCGA-DK-A3IK-01A-32R-A21D-07	TCGA-C4-A0F1-01A-11R-A034-07	TCGA-DK-A3IS-01A-21R-A21D-07	TCGA-UY-A9PH-01A-11R-A38B-07	TCGA-E5-A4TZ-01A-11R-A31N-07	TCGA-DK-A3WW-01A-22R-A23N-07	TCGA-K4-A5RH-01A-11R-A30C-07
AC010201.2	0.394	0.7668	3.04	0.0844	1.0348	0.1025	0.0591	0.5078	0.4194	0.3713	0.5944	1.63	0.2416	0.5241	0.6533	0.3647	0.8107	0.0316	0.6052	1.0941	0.9771	2.3328	0.2091	0.676	1.5623	1.0898	0.0171	0.7528	0.3407	0.0585	2.9395	1.0598	0.703	0.3648	1.4051	2.6161	0.7052	1.4214	0.9712	1.6205	1.314	0.6819	1.8477	0.1511	0.748	0.4656	1.5836	0.1661	0.7505
AC012494.2	0	0	0	0	0	0	0	0	0	0	0	0	0	0	0	0	0	0	0	0	0	0	0	0	0	0.0468	0	0.0449	0.0914	0	0	0	0	0	0.0457	0	0	0.0545	0.0579	0	0	0.0813	0	0.0811	0	0	0.2023	0	0
SGO1-AS1	0.0672	0.0537	0.0335	0	0.0168	0.0389	0.047	0.0231	0	0.0282	0.0369	0.0412	0.044	0.017	0.0495	0.0119	0.0492	0.0359	0.1087	0.0262	0.117	0.2275	0	0.0237	0.0539	0.0793	0.0389	0.2188	0.084	0.0133	0.0757	0.0517	0.1317	0.0754	0.2131	0.1302	0.3477	0.0346	0.3928	0.1598	0.0664	0.1551	0.0764	0.0172	0.0709	0.1513	0.2145	0.0189	0.0506
SCAMP1-AS1	1.4058	4.5773	6.0794	1.9824	3.6483	1.6364	0.685	2.6978	2.6933	3.6068	1.7672	4.0927	4.0232	3.1169	3.8071	2.525	3.2784	1.502	3.1825	2.4655	4.2205	8.6209	7.1199	3.5408	2.3086	2.6182	3.1098	9.2142	3.0817	2.3304	7.7343	3.0838	2.4346	3.8057	4.4311	8.5078	4.2987	4.2262	4.2834	4.1759	5.8171	4.1449	1.534	1.6738	4.6705	10.5218	5.6054	3.7169	4.9177
AC022165.1	0.4942	0.2959	1.1069	0	0.1854	0	0.0741	0.1698	0	0	1.0843	0.636	0	0	0	0.1307	0	0	0.1598	0.1444	0.387	1.3136	0	0	0.8313	0.6561	0.0857	0.7343	0	0.1467	0.4174	0.1899	1.9709	0.0832	0.4272	0.6152	0.1474	0	0.2707	0.271	1.0987	0.9502	0.0602	0.4738	0.2345	0.5005	0	0.5209	0
AC008731.1	0.3815	1.0661	0.5064	0.2179	0.5726	0	0	0.0874	0.4331	0.1598	0	1.3094	0	0.3867	0.2249	0.269	0.4187	0.0815	0.1645	0.1487	0.1328	0.7376	0	0	0.8557	0.1126	0.4854	0	0.4399	0.151	1.0025	0.1955	0.8542	0.0856	0.3298	0.7388	0	0	1.3931	1.2553	0.5026	0.5869	1.6109	0.2927	0.4024	0.5152	1.4603	0.3217	0.2153
LINC02820	1.2768	0	0	0	0	1.1816	2.9776	4.0959	0	2.1393	0.7782	4.3823	3.6192	0	0	3.4517	0	0.0909	0.7341	9.6205	2.9629	6.7198	4.8193	4.4938	4.5003	6.7806	1.4276	10.842	4.0897	6.9079	0	5.4517	6.5516	0	8.7083	4.0034	4.2323	0	18.1842	16.8047	0.4206	13.0942	3.7326	7.7268	3.7706	4.7901	19.6581	5.9816	0
SNHG14	2.0857	2.8696	2.3591	4.3076	4.3361	1.1091	0.3612	0.6915	3.524	1.3153	1.8625	3.6089	0.1779	2.5345	1.0982	0.4351	2.3554	3.4293	1.0122	0.0183	0.2176	0.6566	0.4023	0.3354	0.8532	0.2865	0.1844	0.8786	0.2375	0.1676	1.7299	1.8415	0.0277	0.2349	0.2622	0.8682	0.3741	0.2036	1.4599	0.6679	1.156	0.097	0.3675	0.1152	0.621	0.0625	0.4469	0.0517	0.9812
AC097641.2	0.1587	0.3801	0.4739	0	0	0	0.3806	0.2182	0.8107	0.3988	1.0445	0.9337	0.4671	0	0.8419	1.0072	0.5224	0.1017	0.9237	0.5566	1.1599	2.7611	0.8423	1.3404	1.8304	1.1236	0.6608	1.7517	1.0979	2.073	1.4296	0.9757	2.798	0.4274	0.8231	2.239	0.1894	0.9813	1.5646	1.7404	2.9793	1.2205	0.4639	0.4869	0.3013	1.5002	1.0933	0.2676	0.9852
AC073475.1	0.1739	0.3125	0.0693	0.3875	0.3655	0.0121	0.0313	0.0837	0.0889	0.1967	0	0.1407	0.1707	0.238	0.1231	0.0368	0.2672	0.1896	0.1013	0.244	0.0908	0.1681	0.0554	0.0367	0.1672	0.1386	0.0302	0.0148	0.0401	0.0826	0.0588	0.0535	0.0292	0.0468	0.1654	0.3609	0.083	0.0717	0.1524	0.1335	0.0859	0.0803	0.0339	0.1067	0.0991	0.0235	0.1465	0.0733	0.216
MORF4L2-AS1	0.2471	0.3804	1.0542	0.0605	0.3178	0.2695	0.0212	0.2184	0.1803	0.2218	0.3485	0.623	0.1385	0.161	0.3121	0.2614	0.1937	0	0.1598	0.1651	0.2211	1.126	0	0.0373	0.1018	0.2499	0.0612	0.1798	0.4274	0.7126	0.636	0.434	0.4742	0.0951	0.4272	0.8789	0.3791	0.0364	0.7347	0.5033	0.4883	0.4344	1.135	0.1895	0.5361	0.7151	1.4862	0.0595	0.3187
ITPKB-IT1	0	0.6081	0.0843	0.145	0.254	0.1175	0.3045	0.0582	0.1441	0.3191	0.3714	0	0.4982	0	0.2994	0.0895	0.0929	0.217	0	0	0	0	0.3594	0	0.0814	0	0	0	0	0.1005	0	0.6504	0.0711	0.114	0.0732	0	0.202	0	0	0.1856	0	0	0.0412	0.1298	0	0	0	0.2141	0
AC108066.2	0.1718	0	0.665	0	0	0.1192	0.1717	0.2755	0	0.3118	0.1884	0.393	0.0562	0	0.1013	1.393	0.1047	0	0.2963	0	0.2591	0.7933	0.0405	0.0806	0.532	0.9628	0.4238	1.9123	0.3411	0.4986	0.4943	0.4107	0.7211	0.0642	0.429	0.5702	0.5466	0.2557	0.6482	0.5861	0.396	0.2055	0.4184	0.0439	0.1932	0.1547	0.7451	0.1127	0.0646
AC022137.3	0.1162	0.1855	0.1928	0.0664	0.1744	0.0269	0.1858	0.0799	0.1319	0.438	0.7224	0.8261	0	0.1178	0.0343	0.1639	0.17	0.149	0.1754	0.0906	0.364	0.6365	0.1234	0	0.1862	0.3771	0.0941	0.2631	0.0893	0.23	0.2617	0.6549	1.5285	0.2608	0.7367	0.3536	0.1387	0.0798	1.4427	0.2549	0.4593	1.43	0.9813	0.0594	0	0.1046	0.7413	0.2939	0.1093
AL590666.5	0	0	0	0.1831	0	0	0	0	0	0	0.3517	0	0	0	0	0	0	0	0	0	0	0.4132	0	0	0	0	0	0	0	0.1269	0	0	0	0.2158	0	0.1774	0	0	0.3512	0	0	0	0.1562	0.082	0	0	0	0	0
LINC01359	0.3277	0.3364	0.2144	0.1444	0.52	0.026	0.0337	0.0837	0.2551	0.1059	0.0616	0.5785	0.0735	0.1566	0.1905	0.0891	0.4316	0.1081	0.1575	0	0.0196	0.0724	0.0596	0.0791	0.171	0.0995	0.026	0.0795	0.027	0.0334	0.1265	0.2303	0.0157	0.1513	0.0567	0.4197	0.0112	0.1641	0.2462	0.1643	0.037	0.0432	0.2099	0.0287	0.0711	0.1518	0.0287	0.0632	0.1268
AP001107.1	0.2373	0.0316	0.21	0	0.0792	0.0366	0.0949	0.0906	0.0449	0.464	0.5208	0.4655	0.5434	0.1203	0.1166	0.1953	0.2026	0.0507	0.2388	0.2158	0.2478	0.5353	0.084	0.0835	0.2535	0.2334	0.0641	0.112	0.152	0.1253	0.297	0.2027	0.6421	0.1598	0.1824	0.5472	0.1573	0.1631	0.8378	0.8677	0.4691	0.6491	0.3855	0.2023	0.1335	0.0712	0.3432	0.2446	0.134
AC011405.1	0.1237	0	0.2464	0	0.0929	0.2577	0.0371	0.2127	0.0527	0.1555	0.1697	0.091	0.0607	0	0.1368	0.0982	0.034	0.0397	0.1601	0.0723	0.3554	0.3888	0.2299	0.2287	0.0892	0.0274	0.1718	0.394	0.214	0.147	0.5923	0.4755	0.1299	0.0833	0.1605	0.1797	0.0738	0.2551	0.2034	0.1697	0.214	0.0952	0.3316	0.1661	0.0783	0.585	0.7105	0.1044	0.4365
TMED2-DT	0.2757	0.3621	0.7526	0.1524	0.2403	0.1667	0.1387	0.3362	0.1212	0.2794	0.1756	0.5887	0.4712	0.2299	0.3932	0.3481	0.4197	0.1254	0.3279	0.8838	0.743	1.7968	0.4437	0.4789	0.7096	0.6691	0.3672	1.6539	0.5948	1.3414	1.4622	2.611	1.1425	0.3533	0.9996	2.6204	1.1886	0.935	1.1692	1.1608	0.7734	0.8072	1.0703	0.116	0.6979	0.7807	0.9328	0.375	0.5672
GRK5-IT1	0.7363	0.8818	0	0.3154	0.5525	0.6388	0.3312	0.2531	0.9404	0.6939	0.2019	0.6769	0	0.2799	1.3022	0	0.404	0.236	0.1191	0	0.1922	0.3559	0.3908	0	0.1769	0	0	0.3126	0.1061	1.3117	0	0.2829	0.1546	0	0	0	0	0	0.2017	0.2019	0.5457	0	0	0	0	0	0	0	0.1039
AL445231.1	0.2649	0.1359	0.8287	0.1297	0	0.4989	0.2269	0.3901	0.2577	0.523	0.4151	0.4731	0.5197	0.115	0.368	0.5603	0.3737	0.194	0.6852	1.3714	0.3161	0.7681	0.4418	0.6392	0.1819	0.8037	0.0788	0.9639	0.349	0.2696	0.3409	3.6058	0.9531	0.5604	0.9486	0.5025	0.2709	0.117	0.9948	0.7885	0.6356	0.8731	0.5715	0.2612	0.8859	1.022	0.6083	0.2872	0.2349
ENTPD1-AS1	0.2002	0.2116	0.17	0.2674	0.2298	0.0858	0.053	0.2712	0.2657	0.1221	0.0937	0.2339	0.0924	0.3133	0.1198	0.0934	0.2165	0.2321	0.1295	0.1893	0.1537	0.1793	0.1125	0.0715	0.1953	0.1616	0.0419	0.0575	0.0781	0.2098	0.189	0.1674	0.0865	0.1883	0.14	0.1124	0.1405	0.0303	0.1419	0.2906	0.1542	0.1087	0.1219	0.1129	0.082	0.1551	0.2074	0.1043	0.1296
PLCH1-AS2	0	0	0	0	0	0	0	0	0	0.2268	0	0	0	0	0	0	0	0	0	0.633	0	0	0	0	0.1735	0	0.1252	0	0	0	0	0	0.1515	0	0.156	0	0.2153	0	0.1977	0	0	0.5552	0.2638	0	0.1142	0	0.1382	0	0
AC111182.1	0.0215	0.129	0.0643	0.1107	0.097	0.0149	0.0258	0.0148	0.1834	0.0271	0	0.0317	0.169	0	0	0.0228	0.0945	0.0552	0.0418	0.0252	0.0225	0	0	0	0.0621	0	0	0	0	0	0	0	0	0.0145	0	0	0	0.0222	0.0472	0.0236	0	0	0.0105	0	0	0	0	0	0
AC079921.2	0.4855	2.5194	1.2888	1.9411	3.4002	0.3369	1.5527	0.6674	4.6847	1.6268	3.9058	0.4761	0.6351	3.9364	1.7172	0.3424	4.6174	4.772	0.4187	4.3516	0.338	0.9386	0.3436	1.0252	0.7778	2.0052	0.0562	2.0612	0.4665	0.3844	2.1868	4.4773	0.2718	0.6537	0.5596	0.9402	0.1931	0	1.7728	1.2424	0.1599	0	0.4731	1.1172	0.3072	0.4371	0	0.2729	4.932
AL021918.4	0.0463	0	0	0.0793	0	0	0.0278	0.1909	0	0.0582	0.0508	0.2383	0	0	0.0409	0.2448	0	0	0.0299	0.3788	0.145	0.2237	0.0491	0	0.0445	0	0.0161	0	0.0534	0.055	0.2606	0.2845	0.544	0.1558	0	0.4993	0	0	0.2028	0.2538	0.1372	0.2136	0.2706	0.1065	0.1464	0.0625	0.0354	0.1561	0.1045
AC068790.7	0.5578	0.835	0.4165	0	0.4186	0.1936	0.1673	0.4793	0	0	0	0.8205	0.1368	0	0.4933	0.1475	0.4591	0.2682	0.5412	0.6522	0.5825	0.5392	0.148	0.4417	0.2681	0.3703	0.4355	0.3552	0.0804	0.1656	0.4711	0	0.7025	0.4694	0.3617	0.9259	0.832	0.5749	1.0694	0.3059	0.8268	0.429	0.5436	0	0.1765	0.565	0.2135	0.1176	0.5509
AC108449.2	6.1359	6.869	5.8429	10.7429	8.2078	4.6289	2.3197	2.7508	6.5873	3.8552	5.1218	14.9117	1.1779	11.3565	1.6513	1.5521	3.6596	9.919	2.502	1.0917	1.95	2.7077	1.6992	0.845	4.8723	2.007	0.5091	1.8122	2.3071	1.7425	1.8025	2.0503	1.68	2.335	1.9604	5.0925	3.1834	0.5499	4.2377	2.0482	5.2723	4.309	1.6897	4.1952	1.3505	1.9816	2.8592	1.5747	1.8821
ZNF32-AS2	1.6272	0.682	2.1059	0.4182	1.9537	0.5082	0.0976	0.7271	0.2771	0.5112	1.2496	2.573	0.5588	1.2369	1.0072	0.3443	0.7143	0.5216	1.1577	1.7122	1.2744	1.9662	0.6046	0.3436	1.2513	0.9361	0.2541	1.589	0.4222	0.5797	2.1073	4.7522	2.0494	0.7121	1.0551	3.1737	1.0679	0	2.6739	2.1416	2.0099	2.0025	2.7352	0.1872	0.4634	1.4285	1.744	1.0977	2.0664
AC011472.4	2.9992	14.5469	2.8365	16.446	25.2068	2.1857	0.8993	1.0308	15.0667	3.392	0.8226	6.7277	1.6185	31.2345	4.6412	4.283	19.7485	15.7657	4.2677	0.3507	1.2527	1.8845	2.8654	1.5834	1.8739	1.0618	0.6244	2.1647	0.6052	0	1.0132	0.6915	0.8814	0.9087	1.4261	1.4935	0.8947	1.5456	1.8071	1.4802	2.2227	0.4614	1.0229	0	0.3796	0.4051	1.0332	0	2.1159
LINC02289	0.4434	0.6322	0.9039	0.3257	1.331	0.2345	0.6838	0.1887	0.1438	0.796	0.278	0.2951	1.7818	0.3852	1.1203	0.134	0.7184	0.4196	0.2458	0.0741	0.4851	0.0816	0.2242	0.3121	0.2842	0.1682	0.1539	0.5379	0.28	0.0251	0.2378	3.3755	0.1418	0.1564	0.2738	0.4381	0.378	0.2829	0.3007	0.1621	0.3338	0.3248	0.0823	0.2106	0.2806	0	0	0.1246	0.2741
AC024361.1	1.0322	1.9229	1.4843	0.9826	0.8606	0.3184	0.1376	1.4979	0.7812	1.0088	1.3841	5.3984	0.6752	0.1744	0.3043	0.8492	1.1328	0.2206	1.5578	0.5364	2.1557	2.8825	0	1.0899	1.1024	0.5075	1.0347	1.5582	0.6612	5.993	2.1956	1.234	2.6	1.081	1.3881	2.3797	1.916	2.6006	3.0155	1.1321	1.02	1.235	2.6263	0.5279	0.508	4.3371	3.512	0.0967	0.712
AC073349.4	0.927	0.3172	2.5049	0	0.5962	0.0919	0.6353	0.3641	0	1.1649	0.1453	1.5584	0.6497	0.604	0.5855	0.4203	1.8893	0	0.7709	0.3097	1.5211	0.7681	0.2812	1.6779	0.2546	0.9377	1.1029	1.237	1.9088	0.6291	1.3422	0.6107	1.0007	0.2675	0.1145	2.418	0.3161	0.546	0.7254	1.0167	1.3086	0.4074	2.3228	10.2601	0.7542	2.3251	1.0138	0.335	0.3737
AC017116.2	0.1365	0.0654	0.2174	0.1403	0.041	0.1136	0.1637	0.1501	0.0465	0.0686	0.0599	0.2609	0.2678	0.0415	0.0241	0.2887	0.1198	0.0175	0.1589	0.0638	0.114	0.1583	0.0869	0.0576	0.1049	0.1208	0.0663	0.0927	0.0787	0.0972	0.3381	0.3775	0.1375	0.2389	0.2831	0.6569	0.1628	0.1688	0.0897	0.2694	0.1888	0.2519	0.3324	0.0628	0.1382	0.1843	0.4805	0.069	0.077
WDFY3-AS2	2.046	2.9026	1.3396	1.699	2.1966	0.7045	0.4624	1.4389	2.0368	3.2533	0.7252	1.7246	0.4401	1.4954	1.1481	0.5078	2.0208	2.1187	0.7227	0.3404	0.4191	0.8748	0.2673	0.2576	0.8094	0.3064	0.1966	0.421	0.7985	0.4766	0.4342	0.8588	0.9184	0.7152	0.6259	0.6596	1.0799	0.1217	0.3534	0.8285	0.4899	0.9684	1.8748	0.4769	0.5278	0.1913	0.6566	0.2853	0.4619
AC010615.2	0.7926	0.5809	1.3191	0.0405	0.1065	0.5419	0.1703	1.8541	0.1612	1.8582	0.5191	1.3573	0.3947	0.1259	0.2301	0.1001	0.1558	0.1744	1.0865	1.6459	3.0883	2.9733	0.0502	0.3497	1.1485	0.5445	1.6256	4.872	0.7776	5.9007	1.3455	0.0182	2.7415	1.362	4.1933	2.0128	4.6303	0.8901	2.5531	0.2206	5.015	4.1128	2.2364	0.0091	0.6363	6.0714	3.4777	0.0698	3.058
CACNA1C-AS4	0	0.0987	0	0.2118	0	0	0	0	0	0	0	0.0303	0	0.1253	0	0	0.0904	0.0528	0	0	0	0	0	0	0	0.0365	0	0	0	0	0	0	0	0	0	0	0	0	0	0	0	0	0	0	0.0261	0	0	0	0
AL110114.1	0.1857	0.1287	0.1946	0.1005	0.0293	0.0475	0.0645	0.1209	0.1165	0.1474	0.1179	0.3594	0.0863	0.1189	0.0691	0.093	0.1823	0.1065	0.0948	0.5028	0.2245	0.718	0.083	0.2786	0.2349	0.1384	0.0848	0.2573	0.1859	0.0812	0.2531	0.1803	0.1887	0.0592	0.2197	0.584	0.2216	0.1712	0.3212	0.5788	0.2801	0.3157	0.4476	0.075	0.167	0.2772	0.2394	0.1236	0.182
Z94721.3	0	0	0	0.1259	0.1103	0.051	0	0.2021	0	0.0923	0.0806	0.2702	0.2163	0.2234	0.065	0.0777	0.0806	0.0471	0	0	0.0767	0.4972	0.078	0	0.0706	0.2602	0.306	0	0.1695	0.2618	0.0828	0	0.1851	0.0989	0.2541	0.3659	0	0	0.322	0	0.1452	0.5652	0.0716	0.1127	0	0.397	0.5063	0.2479	0.0829
AC005730.3	0	0.2409	0	0.3447	0.3019	0	0	0	0.3426	0.2528	0.4414	0	0.1974	0	0	0.6384	0.6623	0.129	0.5205	0.7056	0.2101	0.5834	0.6407	0.2124	0.3868	1.0683	0.9773	0.1708	0.464	0.7167	0.6796	0.9277	0.1689	0.4063	0.5218	0.167	0.4801	1.2441	0.8816	0.2206	0.3976	0.3095	0.9802	0.3086	0.1273	0.5434	0.308	0.5089	0.4542
PRR34	0.2614	1.1269	0.2602	0.9406	1.0592	0.2177	0.0784	0.2336	1.5134	0.6241	0.0574	0.8074	1.1284	1.7485	0.9476	0.1382	1.1474	0.5194	0.3381	0.3973	0.3548	0.3285	0.8047	0.4416	1.2563	1.2261	0.0453	0.2663	0.1206	0.031	0.1177	0.3616	0.2195	0.4575	0.2938	0.4339	0.5302	0.0269	0.1718	0.258	0.155	0.1608	0.1146	0.4411	0.0992	0.2824	0.3202	0.2424	0.8999
AL450992.2	0.0527	0.0315	0.0262	0	0.0395	0	0.0158	0.0181	0	0.0331	0.2023	0.0387	0.0258	0	0	0.0557	0.0867	0	0	0.0616	0.0275	0.0255	0	0	0.0253	0	0	0.1342	0	0.0626	0.089	0.2025	0.0664	0.0887	0.1367	0.4154	0	0	0.0289	0.0289	0.2863	0.0405	0.154	0.2425	0	0.0356	0.0605	0.0222	0.0149
LIPC-AS1	0	0	0.3943	0	0.0495	0.0458	0	0.0454	0	0.3318	0.0724	0.0728	0.0971	0	0.0876	0	0	0	0.0213	0.1158	0.2757	0.1595	0.1752	0	0.1269	0.1461	0.0344	3.0266	0.3615	0	0.0743	0	0.2217	0.0889	0.2568	0	0.2363	0.102	0.5785	0.3982	0.0326	0.2538	0.1447	0.076	0.0627	0.2229	0.4043	0.0278	0.0186
Z99127.3	0.1738	0.2081	0.0577	0.0993	0	0.0804	0	0.0398	0	0.2184	0.0636	0.213	0	0	0.1537	0.1838	0.0636	0.1114	0	0.4741	0.1815	0.392	0.1845	0.1835	0.1114	0.0513	0.1206	0.3443	0.2004	0.2752	0.4567	0.5343	0.2918	0.195	0.2504	0.1923	0.4148	0.2388	0.1904	0.1271	0.2862	0.5347	0.7339	0.4444	0.2566	0.3912	0.3991	0.1954	0.0981
AC243654.1	0	0	0.2502	0	0	0	0	0.1727	0	0.6316	0	0	0	0.3821	0	0	0	0	0	0.2938	0.2624	0.2429	0	0	0	0	0.1744	0	0.1449	0	0	0.7725	0	1.0151	0.4345	0	0	0	0	0.2756	0	0.3866	0.2449	0	0.159	0	0.3848	0	0.1418
AL031651.2	0.1341	1.7668	0.267	2.2982	3.6231	0.2793	0	0.0922	3.6542	1.0112	0	0.8878	0.2632	0.2039	0.593	0.4256	1.3247	2.5793	0.5205	0	0	0.9075	0.5695	1.1329	2.9652	1.5432	0	0.2278	0.5413	0	0	0	0	0.5418	0.8117	0	0.4801	0.2765	0.1469	1.1768	0.1325	0.2063	0.8495	0.2058	0	0.5434	0	0.2262	0.2271
AC005070.3	0.7513	2.666	0.7203	2.0027	2.1299	0.618	0.2336	0.6886	1.9429	0.6994	1.4959	1.8215	0.8464	1.9461	0.8859	0.6182	1.4964	2.1228	0.54	0.0976	0.2906	0.9415	0.4726	0.2938	0.7757	0.3941	0.0966	0.8979	0.4011	0.3966	0.282	0.3422	0.8879	0.5433	0.5052	0.7391	0.6641	0.3729	1.2194	0.6714	0.7974	0.8133	0.3118	0.4056	0.4931	0.451	1.0012	0.3989	0.2356
AC000068.1	0.5267	0.1682	0.8739	0.1805	0.1581	0.3168	0.4843	1.5447	0.2392	0.5295	0.3852	1.0846	0.2067	0.4271	0.4347	0.4086	0.2312	0.1125	0.6359	1.3137	0.8066	1.5613	0.7082	0.3707	0.5738	0.2797	0.2193	0.5069	0.1012	2.6688	1.4235	1.4572	0.5307	0.3546	0.2428	0.7577	0.5028	0	0.9617	1.5404	0.9021	0.3781	1.0607	0.5926	1.111	1.1381	1.4515	0.3257	1.6052
SRP14-AS1	2.9661	4.0546	3.8603	1.9339	3.0835	2.1289	0.7635	2.0787	2.5624	2.1454	1.9206	4.714	1.6326	3.8495	2.1238	0.8571	5.1128	4.1274	1.9184	1.8946	0.9216	2.6294	1.5666	0.5194	1.4047	1.2806	0.3514	2.3712	2.4024	3.2819	1.3849	3.2247	1.3363	1.4612	1.2133	2.3777	1.7438	1.2974	1.7911	1.206	1.8586	1.8473	2.4743	1.8091	1.3367	2.0518	2.1488	1.2445	1.5679
AC007314.1	0	0	0	0	0	0	0	0.1792	0	0	0.2859	0.3834	0	0	0	0	0	0	0.0843	0.1524	0.4082	0.3779	0.1383	0	0	0.1153	0.0452	0	0.2254	0.1548	0.4403	0.2003	0.5471	0.0877	0	1.1898	0	0.2686	0.2855	0	0.2575	0.2005	0.6349	0	0	0	0.0998	0	0.0736
AC138207.7	0	0	0.2195	0	0	0.2295	0.0661	0.0758	0.1877	0	0	0.1621	0	0	0	0	0.121	0.0707	0.1426	0.1289	0	0.1065	0.5851	0.1164	0.2119	0.1951	0.3442	1.2168	0.0636	0	1.4895	0.6777	0.0925	0	0.0953	0.3659	0	0	0.3623	0	0.1089	0.1696	0.1611	1.2683	0.0698	0	0.0844	0.5577	0
AP005131.4	0.1735	0.0519	0.0432	0.1486	0	0	0.026	0.0298	0	0	0.0476	0.0638	0	0.0659	0	0	0	0.0278	0.028	0	0	0	0	0	0	0	0	0	0	0	0	0	0	0.0292	0	0	0	0	0	0	0	0	0	0	0	0	0	0	0
AL161910.1	0.0419	0.0669	0.2224	0.0718	0.1048	0.1066	0.0419	0	0.1189	0.2281	0.1072	0.2054	0.0411	0.1698	0.0741	0.0591	0.1073	0.0627	0.0452	0.0327	0.0146	0.297	0.0296	0	0.0671	0	0.0533	0.1541	0.0403	0.5141	0	0.0215	0.0586	0.0658	0.0121	0.0464	0.0167	0.0144	0.0765	0.0919	0.0276	0	0.1293	0.0214	0.0353	0.0189	0.2352	0.0353	0.1182
AC090825.1	0.6107	0.8343	0.247	1.2918	1.3319	0.2384	0.1373	0.1902	2.08	0.1919	0.3769	0.8071	0.1685	1.3782	0.5738	0.1211	0.199	1.6272	0.2222	0.0112	0.1196	0.2767	0.0709	0.1108	0.477	0.1182	0.0662	0.0729	0.0495	0.1473	0.0215	0.0293	0.016	0.2506	0.0825	0.0396	0.1139	0.059	0.2927	0.1361	0.1037	0.1321	0.1255	0.0659	0.0121	0.1031	0.0146	0.1931	0.1562
AP001625.2	0.2561	0.7668	4.5894	0	0.7687	0.2666	0.1536	0.7042	0	2.4137	0.8429	3.2963	0.1256	0.584	0.9059	1.2191	0.1405	0	0.8282	0.5989	0.936	13.121	0.1359	0.2704	0.8616	0.7934	1.022	1.9572	0.443	0.1521	1.442	0.3937	9.3541	0.8621	0.8857	3.2947	0.4584	0	0.982	3.2302	2.0246	2.5608	3.681	0	0.5672	2.5942	5.6858	0.4319	0.6505
LINC02615	1.9118	0.3465	2.4793	0.1509	0.1888	0.6285	1.2445	1.1067	0.0643	0.2055	1.8214	2.1461	0.7281	0.1339	0.4449	2.7807	0.6073	0.1129	1.1796	1.0882	0.8668	3.6718	0.681	0.7171	0.532	0.7904	0.2488	1.0253	1.0733	0.3286	1.6147	2.378	1.9854	0.5674	0.9569	1.7746	1.651	0.9853	7.8541	1.8347	1.4542	2.1477	5.8463	0.3473	0.7084	1.0362	10.9096	0.3394	0.1491
AC073534.2	0.1933	0.2314	1.5392	0	0.5801	1.2072	0.4636	0.7971	0.6582	1.2142	0	0.8528	0.9481	0.5876	2.0507	0	0.6363	0	0.75	0	1.4126	1.1209	0.2052	1.6324	0.5573	0.5131	3.1518	1.3128	0.3343	0.6885	2.8292	0.2971	0	1.4312	4.5111	4.1703	3.2285	11.3537	1.482	2.5435	1.5277	0.5946	2.5423	0	1.3452	3.6541	0.5918	0	1.0907
AC024267.4	0.0739	0.1771	0.1472	0	0	0	0	0.0508	0	0.0929	0	0.4893	0	0	0	0.1564	0	0	0.0478	0	0.2316	0.4288	0	0.1561	0.1421	0	0.0257	0	0	0	0.1665	0.1136	0.2483	0.1493	0.0639	0.5522	0.1764	0	0.6479	0.5676	0.1461	0.4549	0.1081	0.0567	0	0.1997	0.1698	0.0623	0.0417
AL590729.1	0.3855	0	0.5117	0	0.1929	0	0.0771	0	0	0.4844	0.8458	0.9451	0	0.1954	0	0	0	0.3295	0.2493	0.1502	0.5367	0.3726	0	0	0.247	0.2275	0.0892	0.6547	0.0741	0.3052	0.1447	0.5925	0.5395	0.2595	0.3333	0.32	0.46	0	0.1408	0.4228	0.5079	0	0.5009	0	0.2439	0.6942	1.0821	0.2167	0.2901
AC092802.2	0.2077	0.1866	0.5686	0.089	0.5455	0.0721	0.0311	0.1428	0.2653	0.3263	0.1139	0.9547	0.0509	0.7105	0.2296	0.1099	0.171	0.0999	0.3023	0.1821	0.1627	0.1506	0	0	0.4492	0.1379	0.1802	0.2205	0.2395	0	0.4093	0.6385	0.9592	0.3146	0.2245	0.7326	0.062	0	0.6826	0.1709	1.0262	0.3994	0.7843	0.4382	0.3614	0.2104	0.2385	0.2189	0.4103
AL731537.1	0.1749	0.4189	0	0	0	0	0.1049	0.1202	0.2978	0.2198	0	0.1286	1.2012	0.5318	0.1547	0	0.7677	0.1121	0	0	0	0	0.1857	7.0172	0	0	0	0.8911	0	0	0	1.8818	0	0.2355	0.1512	0	0.2087	0	0	0.1918	0	0	0	0.1342	0	0	0	0	0.0987
AP005262.1	0.008	0	0	0	0	0.3342	0	1.1859	0	0.6655	0	0.0059	0.4409	0	0.0071	0	0.0352	0	0	0.0188	0.0084	0.6438	1.5503	0.0593	0.1157	1.0582	0.0111	3.4477	4.8484	1.277	0.009	4.1319	1.0308	0	0.4301	0.0133	0.9288	0	0.6945	1.0913	0	0	0.8953	0.2339	0.7261	1.6364	1.2532	0.2504	0.0091
AC139792.1	0	0	0.1133	0	0	0	0	0	0	0	0.2497	0.0837	0	0	0	0	0	0	0	0	0	0.33	0	0	0	0.1007	0.079	0	0	0	0	0.6997	0	0.0766	0	0	0	0	0	0	0.1125	0	0.0554	0.1746	0	0	0.2614	0	0
AC010328.1	0.1814	0.0652	0.343	0	0	0.0252	0.0326	0.187	0	0.1367	0.0597	1.3071	0.0356	0.0276	0.0962	0	0.0796	0.0233	0.2581	0	0.1326	1.3849	0.077	0.0383	0.1569	1.1718	0.0755	0.6776	0.0105	3.7906	1.1437	0	0.2132	0.0244	0.5488	0.1957	0.4328	0.1308	0.4967	0.1193	0.5376	6.5002	0.6539	0.0139	0	0.1959	1.2079	0.0306	0.0512
AC073641.1	0	0	0	0	0	0	0.3088	0.118	0	0	0.9415	0	0	0	0.1518	0.1816	0	0	0	0	0	0	0.3644	0	0	0.4557	0.0596	0.4372	0	0.6115	0.3866	0.5276	0.2882	0	1.1871	0.2849	0.2048	0	0.3761	0	0.6784	0.264	0.2509	0	0.1086	0.2318	0.2628	0.2895	0.0969
AL442636.1	0.1299	0	0	0.0557	0	0	0	0.2791	0	0.0204	0.0713	0.0239	0	0	0	0.0687	0	0	0	0	0	0.2512	0	0.0686	0.3122	0	0.0507	0.1793	0.4681	0.6364	0	0.0749	0.5045	0.3061	0.2668	0	0.0581	0.0837	0.8006	0.8906	0.0321	0.05	0.3165	0.1121	0.2261	0.0658	0.6216	0	0
AC079753.2	0	0	0.0858	0	0	0	0	0.0395	0	0.0361	0.1261	0	0	0	0	0	0	0.0184	0.0186	0	0.09	0.0556	0	0.1214	0.0276	0.0254	0.0199	0.244	0.0497	0	0.0971	0.0884	1.0376	0.0387	0.1242	0.0239	0.1029	0.0296	0.063	0	0	0.0442	0.112	0	0	0.1553	0	0.0485	0.1622
AC087286.2	0.1116	0.8016	0.2221	0.9558	0.1674	0.2323	0.0669	0	0.19	0.2804	0.2448	0.3282	0	0.3392	0	0.118	0.3673	1.1443	0.1443	0.1304	0	0.2157	0	0	1.5013	0.2962	0	0.0947	0	0	0.1256	0.1715	0	0.5258	0.1929	0.0926	0	0	0.1222	0.2447	0	0.6865	0.3261	0.1712	0.0706	0	0.1708	0	0.063
AL353804.2	0.4244	0	0.2112	0.3636	0	0	0.3817	0	0	0.2666	0.4656	0.9364	0	0	0	0.6734	0	0	0	0	0	1.4358	0	0.224	0.4079	0.3756	0.3681	0	0.4894	0.252	1.1948	0.9785	0.1782	0	1.4676	2.4656	0	0	1.1623	0.4655	0.629	0	0.5169	0	0.1343	0.5732	0.8122	0	0.3593
PSPC1-AS2	0.5875	2.1107	2.3394	0.6711	3.2329	0.2718	0.7046	1.4807	2.3343	0.9843	1.5039	3.4566	0.3843	1.1909	0.8658	0.6214	4.2981	0	1.6466	1.3737	0.6135	4.5431	1.2473	2.2744	3.0118	2.5998	2.0385	2.8268	0.2258	4.6512	5.7336	1.806	5.5904	3.1642	3.5553	6.1761	3.2715	2.422	11.3701	3.6512	5.9986	3.0124	1.1449	0.7511	1.487	5.2895	5.247	4.1282	4.0894
C15orf56	0.2874	0.3442	0.8265	0.0547	0.0479	0.4875	0.1149	0.4609	0.1087	0.2006	0.2802	0.3288	0.0627	0.0485	0.2824	0.2364	0.4205	0.0819	1.012	0.9706	1.1003	0.6173	0.3051	0.4383	0.1228	0.1978	0.0997	0.3525	0.3866	0.6067	1.0787	1.1779	0.134	0.215	0.1932	1.166	1.6384	0.4607	0.5947	0.6654	0.5364	0.0491	1.509	0.1715	0.586	0.5606	2.4199	0	0.3965
HID1-AS1	1.1745	2.7049	0.3598	0.1548	1.4915	0.1881	0.3792	0.621	0.7692	1.5894	0.1982	1.5947	0.7978	0.5494	0.8788	0.0956	1.388	0.2317	0.5259	0.1056	0.1887	0.0873	0.2877	0.5723	0.4342	0.3998	0.2508	0.2301	0.1563	0	0.1017	0.1389	0.1517	0	0.6248	0.4499	0	0.2794	0.099	0.4954	0.2678	0.5559	0.088	0	0.343	0	0.0692	0.0762	0.3059
AC092171.1	0.0978	0.7026	0.4867	0.1676	0.1468	0	0.0586	0.1344	0.333	0	0.1073	0.4315	0.1919	0.446	0.1729	0.1034	0	0.2507	0.506	1.0289	0.3063	0.8507	0.2076	0.3097	0.282	0.0865	0.1357	0.1661	0.1128	0.4645	0.4405	0.4509	0.0821	0.0658	0.0845	0.4869	0.1167	0.4031	0.3214	0.5362	0.4831	0.1504	0.5241	0.225	0.3713	0.5282	0.6737	0.1649	0.0552
AC006480.2	0.4956	0.4617	0.932	0.3775	1.1571	0.3058	0.3633	0.3029	0.1876	0.4844	0.7854	1.4176	0.4863	0.0837	0.3409	0.2913	0.9066	0.2824	0.5343	0.4507	1.3802	2.5553	0.4677	0.3489	1.0058	0.7799	0.4968	1.5899	1.6828	0.0654	1.3644	0.7618	2.497	0.4079	0.7142	1.4169	0.2629	0.7947	1.2066	1.3892	1.4149	0.1694	0.7781	0.0845	0.3833	1.19	2.3609	0.7895	0.2797
AC007922.2	0	0	0	0	0	0	0.1571	0.3602	0	0.6585	0	0	0	0	0	0	0	0	0	0.9191	0	0	0	0	0.2519	0.2319	0.1818	0.2225	0.3021	0	0	0.4028	0	0	0.4531	0.8699	0	0	0.2871	0.2874	0.2589	0	0.383	0	0	0	0	0	0.1479
AL121989.1	0	0	0.1965	0	0.1481	0.0685	0.0592	0.0678	0	0	0	0.1452	0.6779	0	0	0	0.2166	0	0	0.1154	0.7215	0.2862	0.3143	0.1042	0	0	0.137	0.3352	1.3088	0	0	0.1517	0.5801	0.4652	0.1707	0.1638	0	0.4069	0.7569	0.1083	0.1951	0	0.7694	0	0.0625	0.1333	0.0756	0	0
AC008121.2	0	0.3372	0	0	0	0	0	0	0	0.1769	0	0.3106	0.1381	0.4281	0.249	0	0	0	0.3642	0.4938	0	0.5444	0	0.4459	0.1353	0.3738	0.9282	1.315	0	0.1672	0.1585	0.4328	0.4728	0.1896	1.2171	0.8179	0.504	1.1608	0.1542	0.9265	0.4173	0.2166	0.2058	0	0.4454	1.9014	0.4311	0.1187	0.1589
AC092053.3	3.8628	0.5672	0.4273	1.1666	2.2656	0.0514	0.3994	0.5087	0.1764	0.4835	1.5912	2.4709	0.1162	0.495	0.2094	0.3131	0.7959	1.3852	0.5648	0.0173	0.2936	0.5007	0.0157	0.0313	0.0996	0.2489	0.0462	0.088	0.0256	0.0703	0.1333	0.0682	0.2361	0.1495	0.1152	0.086	0.0353	0.0458	0.1784	0.1786	0.5704	0.4098	0.1514	0.0454	0.0375	0.1599	0.2153	0.0874	0.3341
AC020978.2	0	0	0.1496	0.2575	0	0	0	0.1033	0	0	0.1649	0.1105	0	0.4569	0	0.3179	0	0	0	0.3514	0.1569	0.8715	0	0	0.2889	0.133	0.0521	0	0.2599	0.3569	0.1692	0.4619	0.3785	0	0	0.9977	0.3586	0.1549	0.4939	0.6592	0.4455	1.6181	0.7321	0	0.3804	0.4059	0	0.1267	0.1696
AL138720.1	0.0403	0	0	0	0	0.028	0.1692	0.1524	0	0.2026	0.1326	0.0296	0	0	0.0535	0.0213	0.0221	0	0.2085	0.1885	0.021	0	0.107	0.0426	0	0.1605	0.042	0.616	0.0697	0.5025	0.0227	0.0619	1.1336	0.1221	0.0174	0.0669	0.8656	0	0.2428	0.0442	0.3385	0.031	0.0589	0.0155	0.2295	0.1361	0.1851	0.2889	0.5004
AP001970.1	0	0	0	0.1363	0	0.0552	0	0	0	0.0999	0.5234	0.0585	0.3901	0	0	0	0.0873	0.1529	0	0	0	0	0	0	0	0.0704	0	0	0	0.5666	0	0	0	0	0	0	0.0949	0	0	0	0	0	0	0	0	0	0	0.0671	0.0449
AC008269.1	0.292	0.3338	0.3699	0.2047	0.3386	0.129	0.0557	0.1551	0.4972	0.2668	0.5387	0.4978	0.1432	0.1412	0.1995	0.2106	0.4661	0.2382	0.2489	0.1707	0.0693	0.1155	0.0704	0.042	0.1276	0.1057	0.0737	0.124	0.1301	0.0315	0.4035	0.1428	0.0669	0.1251	0.1377	0.4186	0.1267	0	0.0872	0.2474	0.1443	0.0408	0.1617	0.0509	0.2771	0.1075	0.1219	0.056	0.1348
AL031666.2	0.098	0.1566	0.2277	0.112	0.2452	0.3856	0.1176	0.0449	0	0.0821	0.3227	0.1202	0.0321	0.0497	0.0578	0.1037	0.0717	0.2724	0.2325	0	0.1706	0.2527	0.6592	0.1035	0.1571	0.1446	0.0567	0.3608	0.1131	0	0.2576	0.1507	0.1098	0.154	0.0283	0.2984	0.312	0.1347	0.0716	0.3226	0.0646	0.1005	0.1433	0	0.1861	0.0441	0.3002	0	0.4796
AC009065.3	0	0	0	0.4025	0	0	0	0	0	0	0	0.1727	0	0	0	0	0	0	0	0	0	0.1135	0	0	0	0	0.0815	0.1994	0.2031	0.1395	0	0	0	0	0.3046	0	0.2803	0	0.1286	0	0.2321	0	0.0572	0	0.1486	0	0.0899	0	0
AC007877.1	3.414	4.3095	0.8267	4.9014	8.0317	0.8965	0.7193	0.444	4.0853	2.087	1.8221	3.5966	1.4485	1.5431	2.2846	0.3904	1.7214	3.3123	1.0145	0.3236	0.289	0.446	0.1959	1.4613	2.306	3.7566	0.2882	0.5484	0.1064	0	0.7273	0.7091	0.2324	3.2924	1.3561	0.6892	1.7616	2.5677	0.8087	0.506	0.1824	0.4258	0.3147	0	0.5839	0.9969	0.4238	1.3227	2.9163
AC007619.1	1.0723	1.4982	0.3558	0.6125	1.6093	0.3721	0.7502	0.2457	2.739	0.4492	0.5882	3.0231	0	0.8151	0.158	0.3781	1.3729	1.0311	1.1559	0.2089	0	1.382	0	0.1887	0.3436	0	0.124	0.1518	0.3091	0	1.0063	0.2747	0.4502	0	0.927	0.445	0	0.1842	0.5874	0.392	0.3532	0	0.8707	0	0.2262	0.9655	0.6841	0	0.5043
AC245884.9	0.1524	0	0	0	0.2288	0	0	0	0	0.1916	0.669	0.2242	0	0	0	0	0	0	0.2958	0.1782	0.9551	1.4736	0	0.3219	0.5861	0	0.4761	0.1294	0	0	0.1717	0	0.64	0	0.1318	0.253	0	0	0	1.0032	0.3013	0.469	0.8913	0	0.1929	0	1.167	0	0
MAP3K20-AS1	0.3864	0.6941	0.1442	1.2001	0.6886	0.1508	0.1303	0.0996	0.9458	0.5159	0.1855	0.3197	0.4976	1.0647	0.4271	0.3065	0.5035	1.8267	0.125	0.1412	0.0252	0.1167	1.2049	0.4335	0.5571	0.4275	0.0419	0.123	0.2785	0.3442	0.1904	0.2598	0.0406	0.3902	0.167	0.1002	0.2017	0.0747	0.2646	0.1589	0.0955	0.5944	0.0588	0.2779	0.0458	0.3914	0.1664	5.9665	0.5043
AC131934.1	0.8881	1.8371	0.9645	0.5534	2.7869	0.6164	0.2905	0.111	1.5123	0.1015	0.2657	1.1876	0	0.491	0.7853	0	2.0378	1.4492	0.3133	0.0944	0.4215	0.2341	0.2571	0	0.2328	0.2858	0.028	0.0686	0.1396	0	0.4546	0.6205	0.0678	0.1631	0	0.469	0.1927	0	0.3538	0.0885	0.1596	0	0.0393	0.1239	0	0.3271	0.1236	0	0.1823
AL356022.1	0.1264	0	0.0629	0.1083	0	0	0	0	0.2153	0	0.0693	0.093	0	0.1922	0	0	0	0	0	0	0	0	0	0	0	0	0.1097	0.1073	0	0	0	0	0	0.0426	0	0	0	0	0	0	0	0	0	0	0	0	0	0	0
TAX1BP1-AS1	0.3712	0.0741	0.1232	0	0.0929	0.1718	0	0.1276	0	0	0	0	0	0	0	0	0.0679	0.0397	0.04	0.1447	0.1938	0.5981	0.0657	0.1307	0.0595	0.0548	0.1074	0.1051	0.0357	0	0.3484	0.0951	0	0.125	0.0535	0.3081	0	0.1275	0	0.0679	0	0.0952	0.1809	0	0	0.585	0.1421	0	0
AC084018.2	0.0565	0.0338	0.1406	0	0	0.0196	0	0	0.0481	0	0.062	0.2285	0	0.0429	0.025	0.0299	0	0	0.0548	0.066	0.0295	0.1092	0.06	0	0.1357	0.125	0	0	0	0.0671	0.2544	0.0868	0.0237	0.038	0.0733	0.1172	0.0337	0.0291	0.0928	0.4646	0.2791	0	0.2064	0.065	0.0357	0.0381	0.173	0.0238	0.0319
AC129510.1	1.99	0.4766	2.3774	0.682	0.3982	0.7366	0.3182	0.3648	0.2259	0.3334	3.202	2.2442	0.9112	0.6051	0.5866	0.5613	0.5824	0.5103	0.9439	1.5511	1.6624	1.5389	0.4225	0.5603	1.0202	1.1742	0.4143	0.4506	0.6119	2.0482	2.0916	2.4471	3.0076	0.6252	0.4588	2.7527	0.6332	0	1.8894	1.4551	2.6219	0.4082	0.7757	0.1018	0.6716	0.7167	2.0313	0.5594	0.9734
AC022001.2	0.1269	0.152	0	0.2175	0	0	0.2284	0	0.4324	0	0	0.2801	0.1246	0.579	0.2245	0	0.1393	0.0814	0	0	0.1326	0	0	0	0.122	0	0.0441	0	0.2196	0	0	0	0	0	0	0	0.1515	0.1308	0	0	0	0	0.0619	0	0	0	0	0	0
AL138701.2	0.158	0	0	0	0	0.1879	0	0.5274	0	0.2552	0	0	0.0886	0	0	0.5251	0	0.0289	0.0292	2.2425	0	2.6175	0.7186	0	1.0629	0.7589	0.3132	0.9772	1.301	0	0	0	0.2084	0	0.4877	1.1424	0.2154	0	3.2878	0.9405	0.9365	0.6248	0.3958	0.4327	0.3141	0.5486	4.3878	0.8182	0.9297
FOXP1-IT1	0.0208	0	0	0.0713	0	0	0	0	0	0	0	0.0765	0.0204	0.0316	0.0184	0.022	0	0.04	0.0135	0.0243	0.0435	0.0603	0	0	0	0	0.0505	0	0	0	0.0234	0.032	0.0349	0.014	0	0.0863	0.0497	0	0	0.0456	0.0822	0	0.0608	0	0.0527	0.0281	0.0319	0.0526	0
AC005954.1	0.2185	0.5233	0	0	0.3279	0	0	0.3004	0	0.2746	0.2397	0.4821	0	0	0.1932	0.2311	0	0	0	0.2555	0	0	0	0	0.21	0.1934	0	0	0.126	0	0.4921	0	0.1835	0.4413	0.1889	0.544	0	0	1.1968	0.4793	0.2159	0.6722	0	0.5028	0.2765	0	0.1673	0.3685	0.2466
AL390067.1	0	0.053	0.3084	0.0758	0	0.1228	0.0265	0.0608	0.0754	0.0556	0.0485	0.0976	0.2605	0	0	0.0936	0.0971	0	0.0286	0.1035	0.0924	0.5133	0.0939	0.0934	0.1701	0.2741	0.1843	0.1879	0.4337	0.3679	0.2491	0.4081	0.2229	0.149	0.4208	0.3673	0.3168	0.1368	0.2909	0.4853	0	0.2042	0.194	0.1358	0.14	1.1952	0.1694	0	0.2497
GLYCTK-AS1	0.0529	0.0634	0.1581	0	0.0794	0	0.0635	0.0364	0.0901	0.2661	0.2323	0.2725	0.0519	0	0.0936	0.112	0	0	0.0685	0	0.2211	0.614	0	0.0559	0.2035	0.1874	0.0367	0.0449	0.061	0.1886	0.2384	0.0814	0.1778	0.0713	0.5492	0.4393	0.1263	0	0.058	0.2322	0.68	0.0814	0.0516	0	0.067	0.2145	0.1621	0.1339	0.239
AC005014.4	0.4697	0	0.5845	0	0	0	0	0	0	0.1476	0.3865	1.641	0	0	0	0.1242	0.3866	0	0.6076	0	0.2453	0.7946	0	0	0.9031	0.1039	0.2445	0.0997	0.1354	0	0.7935	0.1805	0.1972	0.1581	0.5076	0.1949	0	0	0.3859	0.1288	0.4642	0.9032	0.4577	0.0901	0.1486	0	0.0899	0	0.1988
LINC00412	0.3398	0	0.5639	0.3882	0.17	0.0786	0.2038	0.3115	0.1929	0.5694	0	0.2499	0	0	0	0.4793	0	0.0726	0.0733	0.1324	0.5914	0	0.1203	0.3588	0	0.2005	0.1179	0.3848	0.0653	0.6726	1.4032	0.5224	0.2853	0.1525	0.2938	0.8461	0.9462	1.0508	0.2482	0.497	0.3358	0.697	0.9934	0	0.5735	0.612	0.6938	0.191	0.2557
CAPN10-DT	0.9388	0.3968	2.0708	0.0631	0.5525	0.1278	0.5078	0.5821	0.3135	0.3238	1.1915	1.0966	0.8669	0.3638	1.0743	0.8762	0.6666	0.0354	1.0477	1.937	0.9611	2.2242	1.0747	1.2439	1.1501	1.5478	0.9134	1.4536	0.7429	3.0824	2.9021	1.3581	1.1283	0.6816	1.2731	4.7513	1.8451	1.0814	1.2704	1.4132	2.5101	1.4441	1.991	0.4942	1.1532	1.9143	1.9729	0.5122	1.3506
N4BP2L2-IT2	0.3764	0.6311	1.2592	0.3612	0.7909	0.1463	0.5598	0.9108	0.5385	0.4541	0.9581	1.2182	1.5513	0.2976	0.9986	1.0353	1.1567	0.2317	0.7207	0.6514	0.8176	1.834	0.3197	0.4769	1.679	0.7063	0.6113	0.9461	0.7032	0.7868	2.4587	0.7175	2.8699	1.1861	1.1846	3.3742	1.096	1.2726	3.596	3.0882	2.4997	0.7644	1.6213	0.5082	1.1148	0.9151	2.2478	1.5617	0.9178
AL049779.4	0.4712	0.4515	0.1642	0.5652	0.8487	0.2126	0.3108	0.3077	0.4012	0.1776	0.336	1.6116	0.0694	0.1791	0.3125	0.1745	0.5689	0.2719	0.6858	0.0551	0.2214	0.1594	0.05	0.0498	0.1132	0.0417	0.0245	0.1	0.0408	0	0.1857	0.1449	0.3957	0.1904	0.2852	0.1564	0.1406	0.0971	0.1291	0.1551	0.1164	0.3624	0.1148	0.1084	0.0298	0.0955	0.1804	0.0397	0.0532
LINC00339	0.2347	0.1406	1.0322	0.0335	0.411	0.1358	0.0587	0.3362	0.1999	0.1721	0.2575	0.7337	0.0768	0.119	0.3806	0.1862	0.4294	0.1003	0.3037	0.892	0.3677	1.0022	0.0415	0.1239	0.3949	0.4155	0.3733	0.1661	0.0677	0.0929	0.3965	1.6538	0.9526	0.3161	0.5074	1.0391	0.3735	0.0403	0.3857	0.7724	0.5219	0.5717	0.4765	0.09	0.2847	0.317	0.9285	0.0495	0.4195
AC016571.1	0.2218	0.5312	0.1472	0.5067	10.4847	0.0513	0.0443	0	1.133	0.0929	0.0406	1.5224	0.2176	8.879	0.2942	0.0391	0.6085	0.7346	0.1195	0	0.1544	0.2858	0	0.2342	0.2487	0.0981	0.1026	0	0.0426	0.0439	0	0.2841	0.2793	0.2489	0.0639	0.0307	0.2646	0	0	0.0811	0	0.0569	2.7734	0.0851	0	0.2995	0	0.0623	0.2295
CDKN2B-AS1	0.1406	0.0561	0.0215	0.068	0.0271	0.0776	0.0476	0.0372	0.0246	0.1178	0.0475	0.0928	0.0425	0.1864	0.0701	0.0114	0.0791	0.0347	0.2052	0.0084	0.1205	0.2335	0.3483	0.0343	0.1109	0.0702	0.0801	1.0869	0.1476	0.2612	0.1827	0.8591	0.0061	0.6239	0.212	3.9743	0.5852	0.0966	0.0198	0.0119	0.3492	0.0222	0.0703	0.0028	0.2282	1.1834	1.7391	0.0426	0.5658
PAXIP1-AS2	2.8358	4.7168	3.1781	3.8079	3.3599	1.174	1.0293	2.1146	3.5441	4.2407	1.51	4.653	0.3417	3.0003	1.4664	1.1227	3.0757	2.3866	2.8585	1.4154	2.5109	3.0859	1.0122	0.4815	1.9687	1.1082	0.3625	1.3025	0.5067	0.9059	4.454	1.0578	1.643	2.2721	1.9857	2.7596	0.7718	0.2735	3.7334	2.4099	3.3511	1.0459	1.1473	0.8141	2.0778	0.8623	1.2695	0.8251	1.6005
SH3TC2-DT	0.0458	0.0183	0.5924	0	0	0.0635	0.0823	0.0315	0	0.1917	0.1674	0.3366	0	0	0.0135	0.1453	0.1339	0	0.2566	0.0178	1.1789	1.3863	1.3767	0.2416	0.0587	0.9183	0.0424	1.7878	0.2463	0.1631	0.2062	0.0469	0.2178	0.1438	0.6595	0.4938	0.5644	0.0315	0.0167	0.3849	0.2714	0.1408	0.6988	0	0.5986	0.1442	0.2219	0	0
RERG-AS1	0	0	0	0	0.3279	0	0	0	0	0	0.2397	0.3214	0	0.6643	0.1932	0	0	0	0	0	0	0	0	0	0	0	0	0	0	0	0	0	0	0	0	0	0	0	0	0	0	0	0	0	0	0	0	0	0
LINC00671	0.2039	0.4883	0.3044	0.2911	0.8159	0.1179	0.0815	0.0701	0.6943	0.1281	0.1118	0.3499	0.7668	0.7232	0.5408	0.1797	0.7458	0.1307	0.1538	0.0397	0.1419	0.0657	0.0361	0.0718	0.1633	0.0601	0.0236	0.2308	0.333	0	0.0383	0.0522	1.1126	0.0915	0.6756	0	0.1216	0.1401	0.4839	0.1118	0.0336	0.1045	0.3642	0	0	0.0459	0.052	0	0.0192
AL050309.1	0.4312	0.2901	0.5881	0.1012	0.133	0.4182	0.2515	0.2152	0.161	0.4677	0.2916	0.2868	0.4637	0.1078	0.303	0.2875	0.3306	0.2272	0.3477	0.7943	0.3146	0.5653	0.5456	0.3243	0.5281	0.251	0.1271	0.4364	0.2793	0.1473	0.459	0.2724	0.4415	0.525	0.2809	0.2893	0.719	0.3166	0.233	0.4406	1.0449	0.4271	0.4346	0.435	0.4224	0.5505	0.7824	0.1544	0.4568
AC114730.2	0	0	0.3292	0	0.1654	0	0	0.0758	0	0	0	0.0811	0	0	0	0	0.2419	0	0.2852	0	0	0.5327	0	0.5819	0	0.1951	0.0765	0.0936	0.0636	0.1309	0.3724	0	0.1851	0.0742	0.0953	0.6404	0.1315	0	0.1208	0.3627	0.1089	0.5087	0.3759	0.1691	0.0698	0	0.1688	0	0
AC145423.2	2.365	0.5665	3.2962	0.5403	0.7099	0.1094	0.4727	0.7587	0.2685	0.7925	1.7297	2.3192	1.7017	0.7191	0.5577	0.1668	0.6921	0.9097	0.6119	0.3687	2.1403	4.8771	1.1716	0.9988	1.364	1.2559	0.8754	1.071	0.9999	5.6173	2.6633	1.9388	2.2505	0.3185	0.4089	1.832	1.6933	1.3	3.2818	2.4209	2.0254	0.9702	2.3046	1.4513	2.0952	1.2776	3.5003	0.9307	0.8899
CDKN2A-DT	0.0895	0	0.0891	0	0	0.3726	0.1073	0	0	0	0	0.1316	0	0.136	0	0	0	0	0.1157	0	0	0.2594	0.6648	0	0	0	0.1552	0	0.0516	0.2125	0	1.6502	0	2.7105	0.1547	0	1.0676	0	0.098	0	0.3536	0	0.0872	0	0	0.1208	4.0409	0	1.7673
AC103769.1	0.2602	0.9348	0	0	0	0	0	0	0	0.3269	0	0	2.2975	0	0.4601	0	0.2855	0	0.1683	0.3042	0.5434	0.503	0.2762	0	0.5002	0.2303	0.2708	0.4419	0	0	0	2.7994	0.2185	0.1752	0.2249	0.2159	0	0.5363	0	0.2854	0	0	0.2535	0.1996	0.1646	0.7028	0.5975	0	0.1468
AL139081.1	0.1928	0.6925	0	0.6606	0.2893	0	0	0.1325	0.3282	0	0	0.1418	0	0	0	0	0	0.1236	0	0	0	0	0	0	0.1853	0	0	0	0	0	0	0	0	0	0	0.4799	0	0	0	0.2114	0	0	0	0.1479	0.2439	0	0	0	0
AC058791.1	0.1381	0.193	0.0917	0.1184	0.0346	0.1119	0.1243	0.0633	0	0.0579	0.101	0.1185	0.1355	0	0.0814	0.0487	0.2274	0.0738	0.134	0.0269	0	0.089	0.0733	0.0243	0.0221	0.0815	0.024	0.0391	0	0	0.0259	0	0.0193	0.062	0.0398	0.1147	0.1374	0.0237	0.1261	0.0253	0.0228	0.1063	0.0224	0	0.0146	0.0311	0.0353	0.2718	0
COL4A2-AS1	0	1.4697	0.2715	0.2337	2.0464	0	0.2453	0.0937	1.161	0.3427	0.8975	0.3008	0	1.0365	0.9646	0.1442	0.1496	1.7482	0.0882	0	0.1424	0.7908	0	0	0.5243	0.7241	0.4258	0	0.5503	0.6477	0	0	0.5724	0.1836	0.1179	0.1132	0	0	0.1494	0.1495	0.1347	0	0.3986	0	0	0	0.1044	0	0
AL031670.1	0.8805	1.5817	1.9723	0.7544	0.8259	0.2292	0.528	0.9079	0	1.383	6.2787	3.6426	0.7559	1.506	1.1679	1.1642	0.7247	0.3528	0.8542	3.217	1.8388	2.9789	1.1684	0.3486	1.3753	1.656	0.191	0.3738	0.2538	1.4378	2.107	1.6917	2.0331	1.7043	1.4273	2.2837	0.2627	0.1134	4.9435	6.3977	3.6977	2.7089	2.5203	0.4221	1.6715	2.2297	4.9711	3.3411	3.3544
AC093827.4	2.103	3.1167	2.4076	3.7838	4.537	1.4596	0.6621	1.8974	4.4765	1.6847	1.2112	3.306	0.5158	3.6768	1.2785	1.0289	3.3464	4.0444	1.7002	1.0757	1.0156	2.8968	2.2324	0.5829	1.0107	0.8376	0.5382	0.625	0.3789	0.3434	2.5458	0.4849	0.5077	0.8849	0.5682	1.5927	1.5057	3.0887	1.4687	1.2397	1.4806	1.4153	2.0364	1.1091	1.2975	0.8166	1.8514	0.532	1.2314
ZMYM4-AS1	0.1604	0	0.1597	0.2749	0	0	0.0962	0.1103	0.5463	0.2016	0.528	0.236	0.1574	0	0.5674	0.3394	0.3521	0.2057	0.2075	0.1876	0.335	0.1551	0.1703	0.1694	0.3084	0.142	0	0	0	0	0.3613	0	0.2694	0	0	0.5326	0.1914	0	0.3515	0.5278	0	0.4935	0.1563	0.1231	0.203	0	0.1228	0.5411	0.2716
AC083806.2	0.1371	0	0.0819	0	0.0412	0.0381	0.0329	0.0189	0	0.0345	0	0.242	0	0	0.0242	0.058	0.0903	0.1231	0.1064	0.0321	0.0573	0.1856	0	0.029	0.0791	0.0243	0.0381	0.0466	0.0474	0.0651	0.1853	0.1265	0.1612	0.0923	0	0.1138	0.2291	0.0283	0.3004	0.4211	0.0813	0.1266	0.0534	0	0.0868	0	0.021	0.0694	0.0464
AC004837.2	0.1007	0.2413	0	0	0.3023	0	0.9664	0.0692	0	0.7594	0.442	0.5926	0.2965	0	0.0891	0.8524	0	0.0646	0.2606	0.1178	0.2104	0.8763	0.1069	0	0.2905	3.2094	0.035	0.4276	0.1161	3.8279	0.4537	0.7741	1.3532	1.1529	0.5225	0.836	0.1202	0	0.5517	0.1105	0.8958	0.7747	1.2269	0.3091	0.0637	0.136	1.2338	0.0849	0.4548
ZKSCAN7-AS1	0.6459	1.3536	1.6075	1.3835	0.9693	0.1121	0.581	0.666	1.3748	1.8262	0.8857	1.1876	0.1584	1.2274	1.2851	0.6832	0.7088	0.9316	0.9399	0.3776	0.6744	2.0291	0	0.5115	0.3104	0.4287	0.2241	0.8227	0.2793	0.9588	1.091	0.2482	0.5423	1.0871	0.698	0.8041	0.578	0.9986	0.3538	1.2397	0.1596	0.7452	0.3147	0.1239	0.6131	0.2181	2.1014	0	1.2759
AC011287.1	0.011	0	0.011	0.0095	0.0083	0.046	0.0066	0.1937	0.0094	0	0.0242	0.0163	0	0.0084	0	0.0409	0	0.0071	0.0036	0.8913	0	0.0053	0.2228	0	0.0903	0.0147	0.0786	0.1923	0.0701	0.2755	0.0062	0	0	0.0112	0.0573	0	0.0264	0.0114	0.2542	0.0182	0	0.1105	2.8287	1.0806	0.5523	0	1.4209	0.0047	0.0094
AC069234.1	0	0	0	0.2164	0	0	0	0	0	0	0.4157	0.0929	0	0	0	0	0	0	0	0	0.1319	0.1221	0	0	0.1214	0.1118	0	0	0.0728	0.15	0	0.1941	0.2121	0	0.1092	0	0	0	0	0	0	0	0	0	0	0	0	0.1065	0.0713
AL449423.1	0	0	0	0	0	0	0.1015	0	0	0	0	0	0	0.2573	0	0	0	0	0	0	0	0.3272	0.5391	0.1787	0.1627	0	0	0	0.1952	0	0	1.0407	0	0.114	0	0	0.6059	0.1745	0	0	1.0036	0	0.1649	0	0.1071	0	1.555	0	0.6687
AL158163.1	0.4019	1.0695	0.7557	0.3061	1.5413	0.093	0.2678	0.6139	1.3687	0.3928	0.2449	1.8719	0.8324	0.8146	0.7897	0.5196	1.274	0.458	0.4332	0.1044	0.2331	1.3812	0.2844	0.2357	0.4721	0.2766	0.1394	0.8721	0.901	0.1061	1.1565	1.2354	0.3749	0.5411	0.3088	1.1118	0.2664	0.7824	0.2935	0.4408	0.1324	0.2747	0.3263	0.1713	0.4238	0.2412	0.3076	0.113	0.3528
AC007923.1	0	0	0	0	0	0	0	0.1002	0	0	0	0	0	0	0	0	0	0	0	0.1705	0	0	0.1548	0	0	0	0.1518	1.7333	0.1681	0	0	0	0.1224	0	0	0.121	0	0	0	0.1599	0	0.2243	0	0	0.3691	0	0	0	0
AC073896.3	1.3479	1.2107	2.6838	0.8662	1.5172	0.9355	0.4042	2.5481	0.8608	2.9642	2.7727	3.4697	0.6613	2.5616	0.745	0.8912	0.9245	0.216	1.7437	2.5609	2.1113	1.1401	0.7155	1.4232	1.9435	1.193	0.5262	2.2891	1.36	2.8014	2.8461	3.8848	3.3953	4.4241	4.37	0.5594	5.4286	0.6946	1.2921	6.6527	2.8304	2.3327	0.9851	0.1292	2.8788	0.6827	3.2247	1.5629	1.7117
FIRRE	0.0908	0.029	0.0241	0.0104	0	0.0757	0.0073	0.2456	0	0.3273	0.0066	0.0624	1.3014	0.0276	0.0214	0.5894	0.0731	0.0039	0.047	0.0354	0.0632	2.9742	0.0257	1.9249	1.2051	0.5789	0.3194	0.7972	1.5888	0.1295	0.0273	1.0147	2.0138	3.0624	2.5762	1.1662	3.3896	0.0375	1.1611	3.3413	1.993	4.6118	1.0564	0.6504	0.5327	9.9876	0.255	1.9663	0.8819
AC104984.2	0	0	0	0	0.287	0	0	0.2629	0	0	0.2098	0	0.3753	0.2908	0	0.2023	0	0	0.1237	0.2236	0	0.3697	0	0.4039	0	0.1693	0	0.4872	0.2205	0.6814	0.2154	0.5879	0.3212	0.3863	0	0	0	0.9856	0	0	0.378	0.8826	0.3727	0	0.121	0.7749	0.2928	0	0
AL356966.1	0.081	0.0728	0.0605	0.0347	0	0.0844	0.1093	0.0975	0.1035	0	0.0889	0.3129	0	0.0308	0.0537	0.0214	0.0667	0	0.0524	0.0474	0.1269	0.0587	0.086	0	0.0584	0.2331	0.0492	0.086	0.035	0.0241	0.2053	0.467	0.2891	0.1773	0.1051	0.0336	0	0.0209	0.1775	0.1555	0.06	0.0623	0.1382	0.0466	0	0.1094	0.3412	0.1196	0.3658
NOP53-AS1	2.0453	2.1228	1.3574	1.1683	1.2278	1.1356	0.2453	0.0937	1.6254	0.6854	0.7479	1.1031	0.8027	1.2438	1.3263	1.0096	2.5438	1.0489	1.7638	1.1159	0.8543	0.5272	0.2895	0.7198	0.9175	0.7241	0.1419	0.2316	0	0.6477	0.6142	2.0959	0.3435	0.918	0.3536	0.9053	0.9762	0	0.5975	1.1964	2.1558	1.8878	0.465	0.3138	0.9491	0	0.8351	2.7595	0.3078
AL121832.3	0.1592	0.1192	0.416	0.0682	0.1792	0.0276	0.0119	0.1231	0.1356	0.3501	0.1965	0.4976	0.41	0.0605	0.1408	0.2105	0.1747	0.1531	0.103	0.6282	0.2078	2.52	0.3803	0.5463	0.2104	0.5108	0.5386	1.1322	0.8605	2.4579	0.7171	0.2141	0.8522	0.5493	0.3097	1.3543	0.4749	0.6974	1.3081	0.8512	1.6321	0.2449	0.6302	0.0763	0.6422	1.9351	2.0414	0.151	0.4043
LINC01909	0.2832	0	0.141	0.4853	0	0.0983	0.2972	0.0973	0.2411	0.4448	0.3107	0.3645	0.4863	0.2153	0.1878	0.0749	0.0777	0.0908	0.2748	0.5794	0.2957	0.8213	0.977	0.1495	0.4764	3.8224	0.4668	1.0821	0.2857	0.7567	0.0797	0.5441	0.3567	0.858	0.3672	0.5288	0	0.8027	0.1551	0.5435	1.4691	0.2178	0.1725	0.0543	0.4928	0.6693	0.4878	0.1194	0.1199
LINC01238	2.1671	0.8033	1.1815	0.6189	1.1229	0.1791	0.526	0.3902	1.4059	0.2594	2.0662	2.4856	2.7338	0.0784	1.0266	0.6277	1.6704	0.3308	0.2002	0.4826	0.0539	0.8479	0.2739	0.0817	0.372	0.3425	0.1164	0.1753	0.1636	4.7184	0.3486	0.1586	0.2383	0.3474	0.0892	0.2784	1.4469	0.452	0.4239	0.2547	0.153	0.1587	0.2137	0	0.0327	0.3833	0.0988	0.8484	0.8737
AL512506.1	0.8199	0	1.3061	0.562	0.2461	0	0.0983	0.2255	0.2793	0	0.1799	0.9649	0	0	0.435	0.1735	0	0	0.3182	0	0.8562	0.7926	0.1741	0.1731	0.4729	0.7257	0	0.9747	0.3782	0.779	1.4774	0.5041	0.5508	0.1104	0.4253	0.6805	0.7827	0.169	0.539	0.8993	0	0.5045	0.4794	0	0.6226	1.3289	1.5065	0.1383	0
LINC01119	0.2895	0.9533	0.3062	0.372	0.2987	0.3139	0.141	0.1865	0.647	0.3637	0.3771	0.3193	0.0888	0.3576	0.6719	0.134	0.6155	0.6726	0.1521	0.0846	0.0567	0.2448	0.1536	0.1719	0.9564	0.4163	0.0439	0.1843	0.0104	0.0215	0.1426	0.2503	0.0304	0.3654	0.219	0.1952	0.1295	0.0746	0.0991	0.1786	0.0179	0.2226	0.1675	0.0833	0.0801	0.1466	0.0415	0.0458	0.4901
AC009075.1	0.1883	0	0.1875	0	0	0	0	0	0	0	0.2066	0.1385	0	0	0	0	0	0	0	0	0	0.5461	0	0	0	0	0.196	0.6396	0	0	0.2121	0	0.4743	0	0.3256	0.1563	0	0	0.6189	0.2065	0	0.2897	0.2753	0	0	0	0.1442	0.3176	0
AC011586.2	0.5448	0.2796	0	0	0.0584	0.1621	0.14	0.1873	0.0663	0.9292	0.3843	0.2576	0.0764	0.1183	0.2753	0.1235	0.2562	0.2245	0.0503	0.0455	0	0.0376	0.1239	0	0.2245	0	0.027	0.0661	0.2019	0.0462	0	0.3589	0.3268	0	0.4037	0.0323	0.0464	0	0.1705	0	0	0.1197	0.0948	0.2687	0.4433	0	0.2085	0	0
AC068888.1	3.4904	3.7244	2.6321	2.1512	1.9983	1.3069	0.8612	1.2029	1.6358	1.9719	1.6277	1.9515	1.857	0.6362	1.5054	0.7344	2.2022	2.8716	1.5317	3.9363	1.013	1.7284	2.6956	0.8435	1.3256	1.2037	0.4257	1.1306	0.5209	0.3953	0.7069	4.254	0.7746	0.6467	0.6907	1.6339	1.464	0.9606	2.4068	2.4825	0.968	1.0826	1.8489	0.8244	0.6259	1.7597	1.7401	0.6015	0.6495
AC024588.1	0.0909	0.0272	0.0679	0	0	0	0.0136	0	0	0.2857	0.0998	0.0836	0.223	0	0.0402	0.024	0	0	0.0735	0.0266	0.0237	0	0	0.024	0.1311	0.3622	0.0316	0.0386	0.0393	0.081	0.1792	0.3145	0.1909	0.1684	0	0.0943	0	0.0703	0.1494	0	0.0674	0.1049	0.0111	0.1046	0.0144	0.0307	0.0522	0.0767	0.0128
AC092828.1	0.0819	0.0491	0.0952	0.0468	0.041	0.1043	0.1556	0.0376	0.0233	0.103	0.1498	0.1909	0.1742	0.0623	0.0966	0.0867	0.03	0	0.0795	0.0319	0.1711	0.0924	0.1015	0.1298	0.105	0.0604	0.09	0.1972	0.2126	0	0.1384	0.7558	0.2064	0.1195	0.2598	0.238	0.1141	0.4505	0.4788	0.3296	0.135	0.084	0.1597	0.0629	0.1729	0.1291	0.2196	0.3801	0.0308
AL732509.1	0.6859	1.1232	0.641	0.8156	1.2395	0.1749	0.2099	0.4138	0.9773	0.6333	0.5221	1.0501	0.1511	0.5959	0.4951	0.2813	0.9832	0.8704	0.3803	0.2455	0.19	0.5277	0.208	0.1626	0.7804	0.4089	0.0583	0.2615	0.2421	0.0665	0.4729	0.3227	0.2703	0.4618	0.7624	0.4066	0.8853	0.0721	0.5367	0.3071	0.2766	0.2584	0.5183	0.0537	0.4961	0.4348	0.5037	0.0944	0.8217
AC009148.1	0.1367	0.0982	0.7894	0	0.0821	0.019	0.0492	0.1316	0.1397	0	0.18	0.2212	0.7243	0.1247	0.1209	0.376	0.24	0.0175	0.3006	0.7992	1.1706	1.5594	0.3483	0.433	0.5782	0.5566	0.3131	0.8126	0.6305	0.4546	1.9705	1.3448	0.3214	0.1657	1.0401	2.6777	1.2724	2.9308	0.9585	0.7797	0.8916	0.5468	1.3321	0.0419	0.6402	2.1048	0.7745	0.2536	0.4321
FBXO30-DT	1.2212	2.5391	2.0432	3.0373	3.0038	0.8535	0.5289	0.9153	2.8451	1.5666	0.6327	2.6135	0.5159	2.9655	1.1624	0.9509	2.5036	2.2127	1.4372	0.7437	0.3365	1.2379	0.3331	0.2149	1.2717	0.5404	0.2384	1.0154	0.1614	0.1611	1.3657	0.8213	0.2279	1.3304	0.7185	1.3937	0.7286	0.5245	0.7526	0.5581	0.4525	1.2916	0.7768	0.7221	0.4186	0.5727	0.3246	0.3075	2.2401
AC037487.2	0	0	0.1365	0	0	0	0	0	0	0.1723	0	0.1008	0	0	0	0	0	0.0879	0	0	0	0	0.1456	0	0.1318	0.2427	0.0476	0.5821	0.0791	0	0	0	0.4605	0.1846	0	0.3414	0	0	0.3004	0	0.1355	0.2109	0.2672	0	0	0	0	0	0.1548
AC005520.5	0.2067	0.0825	0.1372	0	0	0.0239	0.0207	0	0	0.0866	0	0.4561	0.0338	0.1571	0.0609	0	0.2647	0	0.0891	0.1209	0.072	0.0666	0	0	0.1325	0.1525	0.0478	0.0878	0.0795	0.0818	0.1164	0.2118	0.1157	0.0232	0.0596	0.1716	0.0411	0	0.1132	0	0.2043	0	0.1847	0	0.0218	0	0.0528	0.0291	0.0583
AC079160.1	0.1629	0.0177	0	0	0	0.2981	0.0266	0.4989	0	0.1489	0.1462	0.305	0.0872	0	0	0.329	0.1951	0	0.3066	1.6798	0.3712	0.7159	0.5189	0.4692	0.3702	0	0.5294	1.22	0.316	0.0176	0	0.4781	0.6218	0	0.1409	0.8482	0.5656	0	2.1906	0.6336	0.0293	0.6608	0.9598	1.0794	0.3562	0.18	1.6782	0.687	0.627
AL365295.2	0	0.0763	0	0	0	0	0.0382	0.0876	0	0.1601	0.1398	0.0937	0.1875	0.1937	0.0563	0	0.2097	0.2042	0	0	0	0	0	0	0	0	0.0221	0	0	0.0756	0	0	0	0	0	0	0	0	0.0698	0	0	0.098	0.0621	0.0489	0	0	0	0	0.1438
AC034102.8	0.1521	0	0.1515	0.2607	0	0.1056	0	0.1046	0	0.3823	0.5007	0.4475	0	0	0.269	0.1609	0.6678	0	0.0984	0.1779	0	1.4706	0	0.4819	0.2925	0.1346	0.5279	0.1292	0.8771	0.3613	0.3426	0.2338	0.3832	0.1024	0.6576	0.2525	0.3631	0.1568	0	0.6674	0.7516	0.468	0.3706	0	0	0.2055	0.3494	0.3848	0
AL357874.2	0.2169	0	0.2159	0	0	0	0	0.0745	0.1847	0.1363	0.3569	0.4785	0.1064	0	0	0	0	0.139	0	0.1268	0	0	0	0	0.2085	0	0.0753	0	0	0	0	0.3334	0.8195	0.146	0.0938	0.63	0	0	0.3564	0.2379	0.1072	0	0.1057	0	0.1372	0.1465	0.6641	0.0914	0.0612
AC061992.2	1.9213	0	0.4936	0.1062	0.5581	1.3335	0.2973	0.8095	0.2111	0.3115	3.8077	0.6837	5.8987	0	2.2471	0.2622	0.4081	2.9401	0.4009	2.3188	0.1942	1.0784	10.3954	1.8323	1.6086	0.9326	0.1721	1.3683	0.4288	1.6193	2.722	2.5722	1.353	1.2936	0.4287	0.3601	0.7396	1.3415	1.1543	0.6118	0.9799	0.3814	1.8118	0.2377	0.1961	0.6696	0.1423	0.7839	2.6935
AC078795.1	0.2811	0.2244	0.1866	0.0803	0	0	0.014	0.1288	0.0798	0.1178	0.3084	0.448	0.0919	0.0712	0.1036	0.0991	0.0257	0.0601	0.0758	0.2465	0.2202	0.317	0.0995	0.0247	0.2252	0.1451	0.0813	0.2785	0.081	0.0835	0.5804	0.5041	1.3572	0.347	0.3241	0.6027	0.4193	0	0.462	0.3597	0.5324	0.3604	0.3652	0.0899	0.1779	0.2848	0.3946	0	0.1851
AC010422.4	0.4144	0.1654	0.5501	0	0	0.2876	0.0828	0.095	0	0.1736	2.1218	0.4064	0	0.42	0.6108	0.4384	0	0	0.2681	0.1615	0.1443	2.8043	1.3198	0.2917	0.2656	0.3668	0.1917	0.8211	1.0354	0	2.1779	0.637	0.58	0.372	0.1194	2.0638	0	0.8543	1.6647	2.4242	1.092	0.6375	0.8077	0.5298	0.1748	0.1866	0.3173	0.5824	0.1559
IQCJ-SCHIP1-AS1	0.3731	0	0.1238	0.8525	0.3733	0.1726	0.2983	0	0	0.1563	0.2729	0.0915	0	0.7564	0	0.1316	0.273	0.877	0	0	0	0	0	0	0	0	0.1295	0.1056	0	0	0	0.3824	0	0	0	0	0	0.2564	0.2725	0	0.1229	0.1913	0.0606	0	0	0	0	0.1049	0.0702
AL354892.2	3.2887	5.2514	10.7316	4.6962	6.5809	6.9743	1.8626	4.019	5.2892	5.9694	5.2115	8.1968	3.5853	5.8332	6.1394	3.4788	4.6117	2.5767	3.7815	22.6432	3.4341	7.4178	2.5214	8.8739	7.3763	2.5874	2.9163	4.8094	2.4228	10.4151	10.4932	12.3568	5.2159	4.1823	5.3705	13.1926	7.4127	3.013	6.2049	6.212	10.8324	7.8695	9.3469	3.0834	13.5273	11.3508	15.2458	1.5407	19.9018
AC007993.3	0	0.212	0.3524	0	0	0	0.0531	0.4258	0	0.3336	0.3884	0.1302	0.1737	0	0.2348	0.0936	0	0	0.0572	0	0.0924	0.8555	0	0.0934	0.5955	0	1.5354	0.1503	0.5613	0.2102	2.6908	0	0	1.6683	1.4537	3.2318	0.1056	3.1925	4.0719	5.3384	0.2623	2.042	0.8192	0	0.56	2.1514	2.1002	0	0.5494
AC018616.1	0	0	0.1343	0	0	0	0	0.3708	0	0	0	0	0	0	0	0.2853	0	0	0.0872	0	0	0	0.4295	0.1424	0.7778	0	0.0468	0.6871	0.4665	0	0	0	0	0	0.2332	0.8954	0	0	1.7728	0.1479	0	0.2074	0.1314	1.1379	0.0853	1.457	2.3745	0.2274	0
MCCC1-AS1	0.8662	0.4611	5.7492	0.1649	0.4334	0.2004	0.2886	0.397	0.6556	0.7257	2.2174	4.3889	0.2833	0.2927	1.4469	0.6109	1.5844	0.1234	0.996	1.2378	3.8192	6.7919	0.3065	1.3211	2.0354	1.0223	0.1002	1.6346	0.6659	1.7146	4.0104	0.7397	7.7582	0.0648	3.0788	2.9557	1.2634	0.0992	6.2211	2.2168	5.7065	1.6286	3.8923	0.3692	0.5482	3.5097	2.2842	0.7305	0.7062
LINC01844	0.5521	1.2244	1.4453	0.035	0.0921	0.6244	0.0123	0.0141	0.3134	0.0514	1.3235	1.3384	0.0401	0.2487	0.1085	0	0.5161	0.3408	0.1852	0.0478	0.0427	0.0198	0	0.0432	0.059	0	0.0071	0.0521	0	0	0.7368	0.0314	0.0343	0	0.053	0.3224	0.0488	0.274	0.0448	0.0449	1.677	0	0.0398	0.0157	0.1811	0	0.2661	0	0.0231
AC108516.2	0	0	0	0	0	0	0	0	0.3593	0	0	0.1552	0	0	0	0	0	0	0	0	0.2203	0	0	0	0.4056	0	0	0	0	0	0.2376	0	0.1771	0	0	0.3502	0.2518	0	1.1556	0.6942	0.4169	0.9736	0.4112	0.1618	0	0	0.4845	0	0
LINC01358	0.2349	0.3647	0.2339	0.1491	0.0784	0.1329	0.1826	0.1615	0.0593	0.4702	0.1527	0.1984	0.4781	0.2381	0.3924	0.1012	0.296	0.145	0.1294	0.1119	0.0363	0.0589	0.0554	0.1286	0.1171	0.5006	0.0272	0.0813	0.0502	0.0103	0.098	0.2541	0.0146	0.4921	0.158	0.0217	0.1038	0.0807	0.1049	0.0573	0.0344	0.0535	0.0254	0.0734	0.0496	0.2703	0.04	0.4843	0.6433
AC009228.1	0.1752	0.1399	0.1163	0.1501	0.3068	0	0.0525	0.0803	0.1492	0.0734	0.3043	0.1933	0.0716	0.0888	0.0387	0.1544	0.1602	0.234	0.085	0.1536	0.0152	0.4375	0	0.0308	0.0842	0.0517	0.0709	0.3471	0.0589	0.0173	0.148	0.0224	0.3433	0.0492	0.101	0.0848	0.0348	0.015	0.2559	0.0641	0.0433	0.1797	0.2561	0	0.2679	0.0197	0.2683	0.0492	0.0494
AC018755.5	0	0	0	0.122	0.1069	0	0	0	0	0	0	0	0	0	0.1259	0	0	0	0	0	0.0744	0.0688	0	0	0.3422	0.5672	0	0	0	0.0846	0.0802	0	0.1196	0	4.0632	0.0591	4.0787	0	0	0	0	0	0.1735	0.0546	0	0	0	0	0.0402
AC022405.1	0.1427	0	0	0	0	0	0	0	0	0	0	0.1049	0	0	0	0	0	0	0	0	0.149	0	0.1515	0	0	0	0	0	0.0823	0.1695	0	0.4387	0	0.0961	0	0	0	0	0.3126	0.1565	0.141	0	0.0695	0	0.0903	0	0.3277	0.361	0
Z99289.1	0.244	0.8765	0	1.4214	1.2449	0.2371	0.0585	0.1677	1.2464	0.6132	0.4282	0.3589	0.0479	0.9644	0.2589	0.1032	0.9103	0.3754	0.0316	0.1141	0.1019	0.2358	0.1554	0	0.8443	0.1727	0.0339	0.0414	0.0281	0	0.1099	0.3	0.041	0.1971	0.1687	0.6885	0.0582	0	0.0535	0.107	0.0964	0	0.2615	0.0374	0.1235	0	0.0374	0.3292	0.0275
AC024940.5	0	0	0.3093	0	0	0	0.0932	0	0	0	0	0.2285	0	0	0	0.1643	0	0	0	0.1816	0.1622	0	0.1649	0.492	0.1493	0.275	0.1617	0	0	0.369	0.5248	0.2388	0	0.3138	0	0.2579	0.1854	0	0	0	0	0.9558	0	0	0.1966	0.2098	0.2378	0.131	0
AC006566.1	1.5788	0.8594	0.7144	0.2459	0	1.295	0.3443	0.1973	0	0.9018	1.5746	0.4222	0.2817	0	1.2692	0	0.315	0.46	0.2785	0.3356	0.7494	1.6649	1.8284	1.9701	0.5519	1.3974	0.1494	1.0969	3.7238	0.5114	0.9698	0	5.7846	0.9663	0.1241	0.8339	0.1713	0	0.7862	1.4168	1.5601	0.6624	1.1189	0	1.1807	2.1323	0.2198	0	0.405
AL512656.1	0.7345	0.4398	0.1828	0.3146	0.2756	0.3823	0.3303	0.5049	0	0.4615	1.813	2.0257	0	0.8375	0.3247	0.1942	0.6045	0.2354	1.7814	0.4294	0.5752	0.8875	0	0	0.1765	0.4875	0	0.6237	0.1059	0	0	0	1.2334	0.2472	0.4762	0.1524	0.4382	0	0.6035	0.2014	0.9072	0.5649	0.0895	0.4226	0.4648	0.248	0.4217	0.3097	0.4145
AC025180.1	0.2126	0.4729	0.0302	0.3123	0.5471	0	0	0.0835	0.4138	0.0763	0.3666	0.3798	0	0.1847	0.0269	0.0643	0.3667	0.4673	0.0589	0.0355	0.0317	0.1468	0	0	0.1168	0.1075	0	0.0516	0.0525	0	0.1368	0.0467	0.0255	0.0614	0.105	0.1008	0.0725	0	0.1331	0.0333	0.03	0.0935	0.0592	0.0932	0.0192	0	0.0233	0.1537	0.0343
AC079466.1	0.0154	0	0	0	0	0	0	0.2119	0	0	0.0338	0	0.0151	0	0	0	0	0	0	1.009	0.3379	0.0149	0.0164	0	0	0	0.0374	0.0785	0	0.2562	0.0174	0	0.0388	0.0208	0.3331	80.8966	0.7539	0	0.0169	0	0.7005	0	6.0291	0	0.0098	0.0208	0	0.013	0.0087
AC087286.4	0.3948	0.2364	0.0983	0.1691	0.1481	0.0685	0.3551	0.1357	0.1681	0	0	0.2178	0	0.3001	0	0	0.2166	0.5062	0.0638	0.1154	0.2061	0.1908	0	0	0	0	0.1027	0	0	0.1172	0.2223	0	0.0829	0	0	0.0819	0	0	0	0	0	0	0	0	0.1249	0.1333	0.1511	0.2497	0.1114
SMARCA5-AS1	1.4804	1.493	0.6205	1.7357	2.3387	0.3245	0.4672	0.6963	1.8576	2.154	0.7693	1.4326	0.3822	1.8953	0.4134	0.3297	0.9406	1.7482	0.9071	2.0952	0.4882	0.0753	0.1654	0	1.4979	0.4138	0.0541	0	0.0449	1.0179	0.8774	0.8383	0.4579	0.4197	0.1347	0.2587	0.186	0.0803	0.5975	0.8546	0.6929	1.9177	0.1139	0.3586	0.7396	0.3157	0.3579	0.1314	0.2639
AC108463.3	0	0.0595	0	0.0851	0.2237	0	0	0	0	0	0	0.0365	0	0.0755	0	0	0.1636	0.0637	0.0964	0	0	0.4803	0	0	0.7164	0.6596	0.0345	0	0.0859	0.118	0.0559	0.2291	0.2086	0.1673	0.1289	0.2474	0.2371	0	0.1089	0	0.0982	0	0.1452	0.0762	0	0	0.4945	0.2514	0.3085
AP4B1-AS1	0.1699	0.0509	0.5918	0.0728	0.0637	0.0589	0.1273	0.0876	0.1446	0.1067	0.8851	0.4997	0.125	0	0.1877	0.4043	0.6524	0.0544	0.1648	0.1489	0.0887	0.5336	0	0.0897	0.1633	0.451	0.0884	0.3966	0.0734	0.353	0.6695	0.6527	1.3192	0.486	0.3304	0.7401	0.1013	0	1.256	1.0246	0.4196	1.1104	0.7448	0.0326	0.1075	0.4588	0.7152	0.2148	0.4554
AC011442.1	1.6094	0	1.8025	0	0	0.8378	0.6032	0	0.3426	0.5056	1.7656	2.3673	0.1974	0	0.5337	0.4256	0.2208	0.129	2.212	0.4704	6.5122	0.1945	0.2136	0.4248	4.6411	0.1781	0.0698	0.5125	0.116	0.4778	0.9062	0.6185	0.6757	0.5418	1.3914	1.6697	0.9602	0	0.4408	5.0748	1.1927	0.6189	1.7643	0.3086	0.7638	1.3585	6.3144	0.3393	0.1135
AL133343.1	0	0	0	0	0	0	0	0	0	0	0	0	0	0	0	0	0	0	0	0	0.2078	0.3847	0	0.2101	0	0	0.1381	0.338	0	0	0	0	0.1671	0	0	0	0	0	0	0.2183	0	0	0	0	0	0	0	0	0
AC090517.2	1.5159	2.9825	0.9702	0.9277	1.6251	0.7515	0.3896	0.9676	2.0283	2.4492	0.9503	1.1149	1.1687	1.317	2.0108	0.3436	2.2578	1.3188	0.4902	1.899	1.0176	1.9887	1.6092	1.3719	1.249	1.3417	1.0896	2.2986	1.748	1.0287	3.902	1.4979	5.0004	1.2393	1.7786	1.9771	1.5505	0.558	2.4911	6.5317	2.6749	1.3325	2.3213	0.4984	1.4389	4.8259	3.15	1.187	1.65
AC024075.3	4.2825	6.783	7.289	8.5219	6.6344	1.2464	1.4083	3.6085	8.9393	2.7775	2.1218	8.9408	5.0151	6.3007	2.5653	1.8997	8.4897	3.7194	2.1444	0.323	0.7213	3.739	0	0.7293	3.4525	0.8559	0.767	0.7038	0.6372	0.4922	1.7112	4.2468	1.9718	3.8133	4.6578	4.9301	0.3297	0.2848	2.5728	4.3938	2.8666	1.0625	2.8269	0.3179	2.3603	2.0523	3.913	0.8154	0.7017
SDCBP2-AS1	1.1791	1.113	1.1186	0.5467	0.8119	0.6836	0.391	0.534	0.6378	1.2028	1.3392	2.0812	0.7894	0.7803	1.0058	0.2788	0.9438	0.9248	0.4845	0.8434	0.7967	2.3466	0.589	0.2929	0.7734	0.7367	0.2599	1.5313	0.4239	0.7249	0.7967	2.1962	1.2462	0.6724	1.0314	1.4737	1.556	0.4289	1.1245	2.0082	0.6305	0.8749	1.372	0.7555	0.8602	1.0866	2.4531	0.7018	1.8398
AC040934.1	0.5741	0.5157	0	0.2459	0.2154	0	0.3443	0.4933	0.2444	0.5411	0	0.3167	0	0	0	0	0	0	0.1857	0.1678	0	1.9424	0.3047	0	0.5519	0.3811	0.3486	0.4875	0.4138	0.1705	0.1616	0.4412	0.8436	0.2899	0.4963	1.1912	0.1713	0.4438	0.629	0.9445	0.5673	0.8832	0.3497	0.1101	0.0908	0.9692	0.6593	0.4841	0.243
AC107032.3	0	0	0	0.0971	0.085	0.0786	0.0679	0	0.0965	0	0	0.1666	0	0.0861	0	0.0599	0.0622	0.0363	0.1099	0.1987	0.0591	0.0548	0	0.2392	0	0.0501	0.0393	0.0962	0	0.1345	0.2551	0.1741	0.0476	0.0381	0	0.094	0.2028	0	0	0.1864	0.1119	0.2614	0.0552	0	0.0358	0.0765	0.3035	0.0478	0.0639
AC078852.1	0.167	0	0.4987	0	0	0	0.1001	0.2295	0	0	0	0	0.3276	0	0	0	0	0.2141	0.108	0.3904	0	0.1614	0	1.7629	0.321	0	0.0579	0.1418	0	0.3966	0	1.0265	0.1402	0.3372	0	1.2472	0.1992	2.2371	0.1829	0.9156	0.33	0	0.4067	0	0.317	0.2255	0.6391	0.8447	0
AC016405.1	0.5786	0.1732	0.072	0.3718	0.1086	0.0502	0.1735	0.2486	0.1232	0.1818	0.1587	0.2128	0.4968	0.11	0	0.153	0.3175	0.2782	0.1871	0.1691	0	0.0699	0	0	0.1391	0.128	0.1506	0.4299	0.2085	0.0859	0.2444	0	0.0607	0.3409	0.0625	0.1201	0	0.3727	0.0792	0.1587	0	0.1113	0.1057	0.0555	0.0915	0.1954	0.5537	0	0
AL589765.4	0.5783	1.385	1.5351	0.9909	0.2893	0.9364	0.3468	2.12	2.6259	0.7266	1.2688	1.4176	2.8368	1.4652	1.3636	0.6117	1.0576	0.3707	2.6181	6.5354	1.4089	3.3538	1.6369	2.6457	0.5558	1.0236	2.2071	7.5289	2.3337	8.4696	4.7753	9.1845	2.9131	8.6947	10.4983	3.9994	3.4501	0.9933	4.6455	2.114	4.5712	3.5581	2.6295	1.1829	0.8538	1.0413	6.4926	0.3251	2.1757
ZNF252P-AS1	0	0.0817	0.5663	0.078	0.2049	0	0.0273	0.2033	0.0775	0.0286	0.0499	0.1673	0.3572	0.0346	0.0201	0.1926	0.0499	0.0292	0.0589	0.1596	0.3326	1.2757	0.1932	0.1441	0.2625	0.5035	0.1737	0.4444	0.2624	0.1081	2.0499	0.6995	0.0573	0.337	0.4328	1.152	0.2715	0.258	0.673	0.6239	0.1799	0.42	1.4523	0.1222	0.2448	0.3073	0.6271	0.0767	0.2954
AF127577.4	0.6334	0.5503	1.0509	1.1491	1.2115	1.1119	0.7224	1.622	0.8248	1.701	0.6948	1.7536	0.5483	0.793	0.4612	0.8145	1.063	0.605	0.7952	0.8567	0.4539	0.9844	0.7646	0.8785	1.337	1.0662	0.655	1.4341	1.0883	0.6342	1.7202	0.9735	1.0844	2.7006	1.7608	3.391	0.8595	0.192	2.3536	2.4653	2.9942	5.5782	0.9923	0.6668	3.7486	1.3753	1.2549	0.7749	0.3995
Z93943.1	0.0198	0	0.0395	0.1359	0.0298	0.0138	0.0238	0.0409	0.0338	0.0498	0	0.1458	0	0.0603	0.0351	0	0	0.0127	0.0256	0	0.0621	0.115	0.021	0.0209	0.0381	0.0526	0	0.101	0.0229	0	0.0893	0	0.1831	0.0801	0.0686	0.0823	0.0237	0.0817	0.0652	0	0.0392	0	0.0193	0.0152	0.0251	0.0268	0.0759	0.0502	0.0448
AC073130.2	1.0438	0.9616	0.4796	1.2383	1.9281	0.0557	0.2889	0.7727	1.6408	0.7063	1.5856	0.9449	0.0788	2.3194	0.142	0.0849	2.0267	0.3088	0.3635	0.2816	0.1677	0.6986	0.1705	0.0848	0.2316	0.7107	0.0557	0	0.1852	0.1907	0.4521	0.8639	0.5394	0.2703	0.2083	0.6664	0	0	1.0556	0	0.7934	0.3706	0.1565	0	0.1524	0.2169	0.4303	0.0677	0.2266
AC022893.3	0	4.2374	0.3355	2.0211	2.5287	0	0.101	0	5.4516	0.8469	0	1.3631	0.3306	1.7931	1.043	0	2.2189	1.9442	0.4359	0.197	0	0.9772	0	0	0.8098	0.1491	0.1754	0	0	0	0.1897	0	0.4244	0.1134	0.1457	0.1398	0	0	0	0.7392	0	0	0.0821	0.2585	0	0.2276	0.387	0	0.1902
AC022784.6	0	0	0	0.2257	0.1977	0	0	0.4527	0	0	0	0.0969	0	0	0	0	0.1446	0	0	0	0	0.1273	0.5593	0.2781	0.1266	0	0.1371	0.7829	0	0.3129	0.2967	0	0.1106	0	0.2278	0.2186	1.2574	0.2715	0.4329	0.2889	0.1302	0.4052	0.1925	0.101	0.0834	0.3558	0.605	0	0.223
SUGT1P4-STRA6LP	0.2785	0.3812	0.3763	0.4091	0.4479	0.0552	0.0716	0.3692	0.3727	0.175	0.2183	0.6292	0.1366	0.3025	0.2991	0.1263	0.393	0.1785	0.1801	0.2326	0.0415	0.7116	0.1901	0.042	0.4016	0.4402	0.1243	0.2027	0.0574	0.6852	0.3361	0.7951	0.3675	0.1072	0.1548	0.6109	0.5935	0.2051	0.218	0	0.1573	0.0612	0.4362	0.0458	0.0629	0.1075	0.0609	0.0671	0.4941
AL592043.1	0.14	0	0	0	0	0.1943	0	0.5773	0	0	0	0	0.1373	0	0	0	0	0	0	0	0.1462	0.1353	0	0	0.8073	0	0.0971	0.7132	0.4842	0.3325	0	0	1.0578	0	0.3631	0	0	0	1.5335	0.1535	0.415	1.292	0.1364	1.2886	0.5315	0.1891	1.3931	0.4722	0
AC110769.2	0.2378	0.057	0.5682	0.2445	0.0714	0.132	0.1141	0.1962	0.081	0.1793	0.1044	0.3498	0.1867	0.2169	0.1682	0.1006	0.1566	0.2439	0.2769	0.5561	0.0993	0.2299	0.303	0	0.2286	0.2526	0.1981	0.2423	0.1645	0.226	0.3749	0.8773	0.1997	0.1281	0.329	0.7895	0.3973	0	0.4169	0.4173	0.282	0.1463	0.1854	0.5108	0.4816	0.257	0.619	0.3209	0.1342
AC013270.1	0.3347	0.4008	0.3332	0.2868	0.7534	0.6969	0.1004	0.5752	0	0.6309	0	0.3692	1.1493	0	0.148	0	0.7346	0.6436	0	0.1957	0.1747	0.8088	0	0.1767	0.3217	0.2962	0.2323	0.5684	0.0965	0.1987	0	0	0	0.4507	0.434	0	0	0.1725	0.1833	0	0	0	0.6523	0	0	0.226	0	0	0.2833
AC012414.4	0.0919	0.2752	0.183	0.3938	0.4139	0.2871	0.0827	0	0.3913	0	0.353	0.169	0	0.1398	0.1219	0	0.7566	0.7661	0.2973	0.0537	0	0.1333	0	0.0485	0.0442	0	0	0.2732	0	0	0.2588	0.0706	0.0386	0.0928	0.2384	0.0381	0.1645	0	0.0504	0.1512	0.1817	0.0707	0.0896	0.1058	0.1163	0	0.2463	0.1163	0.0259
AL163952.1	0.0743	0	0	0	0.0669	0.0516	0.0089	0.5109	0.1013	0.0374	0.0979	0.0437	0.175	0.0226	0.0394	0.1887	0	0.0381	0.0865	0.1738	0.0155	1.049	0.4576	0.0628	0.0143	0.0526	0.0464	0.4544	0.3514	0.0177	0	0.0229	1.2108	0.02	0	2.0358	0	0.1532	1.824	0.0978	0.0734	0.1143	0.5432	0.6158	0.0659	0	0.1138	0.1755	0.042
AC112250.2	0.7498	0.3592	0	0	1.3504	0.1041	0.2698	0.6185	2.0429	0	0.1645	0	0	0	0.663	0	0.1646	0.2884	0.194	0.1753	0	0.2899	0	0	0.2883	0.1327	0	0	0	0	0.5066	0	0	0	0.1296	0	0	0	0.1643	0.1645	0	0	0	0	0	0	0.2296	0.1265	0.0846
HYI-AS1	0	0	0	0.2315	0.2028	0.0938	0	0.4644	0.2301	0	0.4447	0.3975	0	0.2054	0	0	0	0.2598	0	0.3159	0	0.5224	0	0.4279	0.1299	0.2392	0.4688	1.1472	0.3895	0.1604	0.3043	0	1.0209	0.2729	0	0.3364	0	0.1392	0	0.1482	0.267	0.2078	0.1975	0.2073	0.171	0.5474	0.1034	0	0.1525
RNASEH2B-AS1	0.1969	0.0181	0.1433	0.013	0.1364	0.1577	0.0182	0.0625	0.0258	0.2284	0.108	0.2284	0.2452	0.0115	0.1139	0.008	0.0166	0.0049	0.049	0.0886	0.1503	0.2636	0.0724	0.008	0.1311	0.1274	0.0683	0.1801	0.1135	0.081	0.1535	0.2794	0.1717	0.102	0.2619	0.1634	0.0362	0.0156	0.4315	0.2243	0.0674	0.0583	0.0996	0.0581	0.1438	0.3478	0.1682	0.0958	0.4018
AL080317.1	0.3721	0.3183	0.741	0.4555	0.1596	0.4797	0.4144	0.3654	0.6337	0.4008	0.1166	0.8602	0.1565	0.1617	0.188	0.4499	0.3501	0.1704	0.3439	0.4351	0.3886	1.4903	0.6772	0.8981	0.8176	0.7529	0.3689	1.0383	0.705	0.947	1.1375	0.3269	0.982	0.6443	1.3329	1.8532	1.3322	0.9315	0.3494	0.2332	0.8405	0.9814	1.0879	0.2039	0.6728	0.4308	1.3838	0.6724	0.7201
AC100763.1	0	0	0	0	0	0	0	0	0	0	0	0	0	0	0	0	0	0	0	0	0	0.2727	0	0	0.1356	0	0	0	0	0	0	0	0	0.095	0.1219	0	0	0	0.1545	0	0	0	0	0.1082	0	0	0.216	0	0
AL359878.1	0.1335	0.373	0.4282	0.2033	0.2449	0.0412	0.0356	0.0408	0.2526	0.1491	0.4882	0.3927	0.3056	0.203	0.0656	0.1098	0.1628	0.0571	0.0672	1.0752	0.4337	0.5018	0.0315	0.0626	0.2424	0.0919	0.0772	0.3779	0.0342	0.5285	0.2171	0.6156	0.5231	0.1298	0.1411	0.3324	0.531	0.0917	0.2275	0.6507	0.1759	0.1825	0.2891	0.1479	0.1032	0.1603	0.0908	0.1376	0.0753
AL121759.1	0.1327	0.1589	0	1.023	0.2987	0	0	0.0456	0.5648	0.0834	0.1455	0.3903	0	0.1008	0.0587	0	0.364	0.6804	0.2145	0	0.1385	0	0.0704	0	0	0	0	0.0563	0.0765	0	0	0.3059	0.2228	0	0	0.0551	0	0	0.1453	0	0.3933	0.102	0.097	0	0	0	0.1016	0.0559	0.0374
GNG12-AS1	1.1262	1.9086	0.7827	3.2408	2.6151	0.4424	0.0892	0.3798	2.533	0.9613	1.4221	2.6725	0.0208	3.1338	0.5825	0.472	2.0755	1.9071	0.8796	0.1242	0.1331	0.226	0.1579	0.1122	1.0622	0.2257	0.059	0.3789	0.392	1.4385	1.1486	0.5226	0.1606	0.515	0.3123	0.6349	0.2536	0.0438	0.3259	0.2797	0.462	0.5557	0.6419	0.1793	0.3093	0.2009	0.1301	0.3225	1.5951
AC015849.3	3.1685	1.807	4.5063	0.7756	2.038	0.3142	0.8143	1.7632	0.7708	3.2232	8.1109	9.4324	2.9608	2.5233	2.1348	3.8305	2.6493	1.5476	2.3421	2.9989	4.8842	7.0008	0.6407	0.6372	3.4808	1.6025	3.1937	1.9218	3.0447	1.0751	3.908	7.4214	10.0083	3.5554	2.4784	7.6388	0.5401	0.9331	8.43	6.1229	9.2438	6.4988	6.6162	2.4306	2.387	1.6302	5.8909	1.2723	2.1289
AL158212.1	0.4675	0.2799	0.2327	0.4005	0	0.8112	0.1402	0.1607	0	0	1.0258	0.3438	0	0	0.8268	0	0.7696	0.5994	0.3024	0.5466	0.2441	0	0	0	0.6741	0.4138	0	0	0	0	0.7897	0	0	0	0.2021	0	0.5579	0.2409	0	0	0.231	0.3596	0.1139	0	0.2958	0	0	0.5913	0.1319
AL008718.3	0.6881	0.2747	0.6851	0	0	0	0.2751	0.3154	0	0.8647	2.2648	1.1809	0	0.3487	0.2028	0.7279	1.7621	0	0.2967	0.5364	0.2395	0.6652	0.487	0.7266	0.441	0	0.1592	0.9739	0.1322	0.8172	0.5166	1.0577	1.3482	0.7722	0.1983	0.7615	0.5474	3.5463	2.2616	1.0063	1.8133	1.7643	0.447	0.3519	0.2903	1.2392	1.5804	1.5474	0.5178
C1orf220	0.5041	0.5402	1.1887	0.0909	0.1593	0.2026	0.2387	0.2736	0.0904	0.2667	2.0959	0.9757	0.2083	0.2824	0.4927	0.5613	0.4077	0.1701	0.3261	0.1861	0.8589	2.334	0.1972	0.056	0.2806	0.4462	0.2394	0.766	0.0765	0.1891	4.1533	0.6933	0.5124	0.2144	0.1606	1.4755	0.2216	0.2735	3.9242	1.6297	1.1536	1.4286	3.9171	0.0611	0.3526	0.7525	4.0828	0.1119	0.3594
AC005670.3	1.6538	5.5009	2.229	7.5519	8.8167	1.1663	0.6062	1.3227	7.5577	2.886	0.7393	3.7695	0.6221	9.0595	0.6665	0.7223	3.839	6.6963	0.8488	1.6795	0.9074	1.9115	0.9837	0.6928	1.8965	0.8123	0.3631	1.5586	0.4908	0.7477	1.4679	1.1994	1.3253	1.2149	1.2228	1.7332	1.1639	0.6398	1.3212	1.3178	1.3801	1.6096	0.5228	1.1496	0.6621	0.5748	0.8927	0.5496	1.6766
AC005993.1	0.1269	0	0.0947	0	0	0.6385	0.038	1.0904	0	0.598	0	0.9333	0.3735	0	0.533	1.3087	0.0696	0	0.3078	0.1484	0.0663	3.4959	0.3368	1.3733	2.3786	0	0.2642	0.3502	0.1829	0	0.2143	0.4876	8.6568	0.0214	3.9494	1.2901	0	0.4251	0.2085	0.0348	0.4075	5.0752	0.5101	2.6038	1.4855	0	0.7772	2.9426	1.4682
AC087289.1	0.0827	0.1982	0	0	0	0.0574	0	0.0569	0.1409	0.104	0.5446	0.1825	0	0	0	0.0875	0	0.053	0	0.0967	0.4319	0.08	0	0.2621	0.3976	0	0	0.281	0.0477	0	0	0.3815	0.5557	0.1114	0.0715	0	0.2962	0	0.3625	0.5444	0.2453	0.3818	0.2418	0	0.0524	0.2235	0.3167	0.0698	0.0934
LINC02649	0.3204	0.4504	0.1664	0.3103	0.1881	0.116	0.1671	0.1053	0.3795	0.2451	0.3209	0.3278	0.3143	0.0847	0.2956	0.4273	0.8408	0.3929	0.4415	0.4234	0.0582	0.0404	0.1183	0.103	0.241	0.1233	0.0338	0.1419	0.0321	0.0165	0.3451	0.7066	0.2339	0.2345	0.1445	0.4971	0.2161	0.4307	0.2289	0.0917	1.7756	0.6214	0.3393	0.0107	0.1234	0.1317	0.0213	0.5286	0.2909
AC079915.1	0	0.0317	0.0527	0	0	0.0368	0.0159	0	0	0.0333	0.0581	0.0195	0.1039	0	0.0234	0.056	0.0291	0.017	0	0.031	0.0553	0.0256	0	0.028	0.0255	0.0234	0.0643	0.0675	0.0153	0	0.0298	0.0814	0.1557	0.0178	0.0458	0.1539	0.0316	0.0819	0.087	0.0581	0.0262	0	0.1032	0	0.067	0	0.0406	0.0223	0
MED4-AS1	0	0	0	0	0	0	0.0815	0	0	0.1707	0	0.1998	0	0	0.6006	0	0	0	0	0.1588	0	0.2626	0	0	0.1306	0.2405	0	0	0.235	0.3227	0.459	0.2088	0.3422	0.1829	0	1.0148	0	0	0.4465	0.149	0.1342	0	0.1324	0	0.086	0.3669	0.416	0.1146	0.0767
AC131097.3	0.7737	1.8532	0.8986	1.7677	2.1288	0.0895	0.3866	0.0886	3.733	1.6204	0.8488	1.1381	0.8857	0.5881	2.2806	0.682	3.2548	1.5706	0.0834	0	0	0.1246	0.4107	0.1362	1.6114	0.2283	0	0.438	0.0743	0	0	0	0.1083	0.6077	0.3344	0.107	0	0	0.4238	0.1414	0.2548	0	0	0	0.0816	0.3483	0.0987	0.1087	2.1106
PCAT1	0.1704	0.1099	0.2131	0.0075	0.0131	0.282	0.1991	0.1411	0.0074	0.1976	0.1438	0.302	0.3858	0.0066	0.2047	0.1987	0.0959	0.0224	0.2345	0.3065	0.3056	0.4561	0.9368	0.1937	0.3444	0.1585	0.2107	0.2819	0.1914	0.0363	0.2115	0.6379	0.2164	0.2677	0.4721	0.2574	0.3024	0.2657	0.6796	0.8673	0.2245	0.3159	0.7386	0.124	0.3041	0.4366	0.786	0.2026	0.1208
AL121652.1	0	0	0	0	0.2467	0.1141	0	0.4519	0	0	0	0.1209	0.645	0	0	0.8693	0	0	0.9567	0.1922	0.1716	1.4299	0.1745	0.5206	0.474	0.2909	0.2281	0.4187	0.2843	0.3904	0.5552	0.5053	0.276	0.1107	0.1421	0.682	0.3922	0.847	0.3601	0.3605	0	0.5056	0.6406	0	0.104	0.222	1.1324	0.1386	0.0928
AC107027.3	2.4805	5.0272	2.6805	3.5966	4.0091	1.6186	1.1951	2.2152	4.5129	2.7707	1.4421	3.3524	1.1857	3.3844	1.7435	1.839	2.536	4.0908	2.7151	3.5694	1.8375	2.2543	0.9903	1.0969	1.4062	0.957	1.3315	0.7921	0.55	2.543	2.0055	2.1834	1.2461	3.1973	5.1688	2.8153	2.3275	0.1967	1.3703	2.7205	5.1955	1.435	1.0743	1.6914	3.0454	2.2047	4.5445	1.5911	2.4051
AC020558.6	0.7183	0.4301	0.447	0	0.1348	0	0.1615	0.0617	0.1529	0	0.2955	0.7925	0.0881	0	0	0.095	0.0985	0.0576	0.1162	0.5249	0	0.7812	0	0	0.1726	0	0.0312	0	0.1553	0	0.5056	0.5521	0.8293	0.0605	0.1553	1.2669	0	0	0.4918	0.2954	0.7986	0.8288	0.8312	0.2066	0	0.2425	0.3437	0.2272	0.6081
RUFY1-AS1	0.7116	3.4088	0.6338	0.7059	2.5294	0.5199	0.3593	0.2317	1.9133	0.4706	1.4381	1.7629	0.5879	1.5374	1.2254	0.6735	1.9728	1.6806	0.7509	0.3503	0.4302	0.9413	0.0398	0.5141	0.828	0.663	0.117	0.5406	0.0432	0.0445	0.1687	0.403	0.3459	0.2269	0.2267	0.3108	0.3128	0.0772	0.3693	0.6983	1.0732	0.1728	0.3649	0	0.1422	0.1517	0.6308	0.0947	0.2537
AL354710.2	0	0	0	0.2092	0	0.0847	0.0732	0	0	0	0	0	0	0	0.108	0	0	0	0	0.1428	0.1275	0.118	0.1296	0.1289	0	0.2161	0	0.1037	0	0.145	0	0	0	0	0.2111	0	0.2914	0	0.2675	0.1339	0.1207	0.1878	0	0	0.0773	0	0.187	0	0.0689
AC090826.1	0.0298	0	0.0445	0	0	0.0207	0.0446	0	0	0.0748	0.3593	0.1752	0.0584	0.0453	0.0132	0.1417	0.0163	0	0.0481	0	0.2643	0	0.0316	0.0157	0.0429	0.1976	0.0103	0.6953	0.0858	4.1901	0.0503	0.1144	0.2375	0	0.1416	0.383	0.9593	0.1688	0	0.098	0	0.7099	0.2031	0	0.0094	1.1058	1.4588	0.1632	0.3361
AP001178.1	0	0.329	0	0	0.4123	0	0	0	0	0	0	0.2021	0	0.4177	0	0	0	0	0.3554	0.3212	0.5738	0	0.2917	0	0.2641	0.2432	0	0	0.3168	0.6526	0	0.4223	0.4614	0.3699	0	0.228	0	0	0	0	1.6289	0	0	0.6323	0.1739	0	1.0516	0.2317	1.2405
AC114956.2	0.3956	0.5295	0.3012	0.4785	0.3143	0.0808	0.0977	0.3199	0.5152	0.4386	0.2553	0.7531	0.0457	0.6368	0.391	0.1969	0.4852	0.2685	0.2107	0.4353	0.3888	0.8323	0.2223	0.0246	0.3579	0.3707	0.0323	0.415	0.7245	0.3869	0.76	2.3608	0.4689	0.2664	0.4627	0.7146	0.3055	0.1439	0.6628	1.0209	0.6899	0.2506	0.3515	0.2142	0.6921	0.4086	1.7637	0.0589	0.9588
AC010789.2	0	0	0	0	0	0	0	0.0561	0.1389	0	0	0.06	0	0	0	0	0	0	0.1055	0.1907	0.0851	0.3941	0.6925	0	0.2351	0.9382	0.2264	0.1385	0.094	1.3557	0	0.1253	0.9585	0.2745	0.4935	0.6767	0	0	1.6079	1.7886	0.2417	0.6272	0.5959	0.2502	0.4128	0.7709	0.5618	0.7563	0.1381
CASC2	0.3836	0.5183	1.0135	1.5085	1.7345	0.3925	0.1504	0.1623	1.4991	0.7107	0.232	0.9115	0.1448	1.6524	0.2218	0.2081	1.0308	0.9615	0.2163	0.7705	0.2824	0.561	0.1827	0.2077	0.3262	0.3526	0.1621	0.096	0.2268	0.3271	0.7698	1.1036	0.2767	0.2152	0.2126	0.3959	0.2406	0.1622	0.2748	0.7767	0.4082	0.2648	0.2252	0.2226	0.1867	0.4583	0.3915	0.1078	0.4302
AC091588.1	0	0.2456	0	0.3515	0.3078	0	0.123	0.8459	0.3493	0.7732	0	0.9051	0	0.3118	0.7255	0	0.6752	0.3944	0.398	0	0	0	0	0	0.7886	0	0	0	0	0.2436	0	0.3153	0.6888	0	0	0	0	0	0	0.2249	0	0	0	0	0	0	0	0	0.1158
AC019257.2	0.2963	0	0.295	0	0	0.8226	0	0.1018	0	0.1862	0.3251	0.7627	0	0	0.131	0.1567	0.1626	0	0.5749	0	0	0	0	0	0	0	0	0	0	0.1759	0.6673	0	0	0	0	0.123	0	0	0	0	0.1464	0	0	0	0	0	0.1134	0	0.1672
AL391839.2	0.1922	0	0	0	0.2885	0.2669	0.1153	0	0	0.2416	0	0	0	0	0.17	0	0	0.1232	0.1243	0	0.2007	0	0	0	0	0.1702	0	0	0	0.2283	0.866	0	0.4843	0.1294	0.3324	0	0.6882	0	0	0	0.5699	0	0.281	0	0.365	0	0.1472	0	0
AC099482.1	0	0	0	0	0	0	0.459	0	0	0.3847	0	0.1126	0	0	0	0	0	0	0	0	0.3197	2.3676	0	0.3233	0	0	0.5312	0.13	0.1765	0	0	0	0.3856	0	0.2647	0	0.1827	0	0.5031	0.6716	0.1513	0.2355	1.4171	0	0.0969	0	0.2344	0.1291	0
AL157827.2	0.0921	0.1103	0.1604	0.0789	0	0.0958	0.207	0.0475	0	0.0289	0.0505	0.2031	0.0226	0.035	0	0.1217	0	0.0148	0.0149	0.0269	0.0961	0.2225	0.0977	0.0486	0.1549	0.2852	0.1118	0.1173	0.0796	0.1093	0	0.2123	0.1546	0.093	0.0199	0.0382	0.0275	0.0474	0.1765	0.0505	0.182	0.0708	0.1234	0.053	0	0.0311	0.5286	0.0194	0.2078
AL031600.2	0	0	0	0	0	0	0	0	0.4084	0.3014	0.2631	0	0	0	0	0	0	0	0.1551	0	0	0.2318	0	0.2532	0	0.2123	0	0	0	0	0.2701	0.3687	0.2014	0	0	0	0	0.2472	0	0	0	0	0.1169	0	0	0.3239	0.5508	0	0.1354
PPP1R26-AS1	1.1439	1.1381	2.9083	0.6031	0.6867	0.684	0.3377	0.7137	0.8691	1.3047	1.4673	2.7309	0.8115	0.5886	1.0426	0.6515	1.0429	0.3159	1.0358	1.1522	0.9372	3.2321	1.5506	0.6318	0.5244	2.6635	1.2335	1.2851	1.7959	0.1672	2.1998	6.3297	2.3642	1.4099	3.408	2.0156	1.113	0.399	1.3688	1.2739	3.0432	1.1911	3.524	0.9315	0.4232	1.4973	0.0404	0.8607	0.6158
NCK1-DT	0.4685	1.016	0.7689	0.8028	0.6841	0.8524	0.2734	1.1228	0.69	1.257	0.3473	1.4435	0.5715	0.9625	0.4815	0.3349	1.2089	0.4059	0.7535	2.872	1.4809	1.6279	2.2716	0.7621	0.4747	1.031	0.2504	1.5268	0.6862	1.7143	0.9554	7.1624	1.1376	1.0827	1.9923	1.5133	1.2088	0.6786	1.2484	1.1388	0.6882	1.0908	1.0179	1.2918	0.5929	1.9666	2.4525	1.0037	0.8076
AL133481.1	0	0.1726	0.1434	0	0.2163	0	0	0	0.2454	0	0.1581	0.8478	0	0	0	0	0	1.1084	0	0	0	0.2786	0	0	0.277	0	0	0	0	0	0.1623	0	0	0	0	0	0	0	0	0	0	0.2217	0	0	0	0	0	0	0.0813
AL161457.2	0.2205	0.5282	0.2012	0.5983	0.7722	0.051	0.0551	0.1137	0.5945	0.2309	0.1008	0.3243	0.018	0.4749	0.26	0.0972	0.3227	0.3769	0.0713	0.1074	0.1535	0.1776	0.0195	0.0388	0.212	0.1301	0.0064	0.2028	0.0636	0.1091	0.2069	0.5367	0.1851	0.2103	0.1271	0	0.0219	0.0189	0.3422	0.2418	0.1089	0.1413	0.0627	0.1128	0.0233	0.0496	0.2954	0.0775	0.1245
AL354726.1	0.1832	0	0	0	0.2749	0	0	0.2518	0	0	0	0.1347	0	0	0.162	0.1937	0.201	0	0	0	0	0.3541	0.1944	0	0	0.1621	0.1271	0	0.1056	0	0.4125	0.2815	0.4614	0.3699	0.1583	0.152	0.2186	0	0.602	0.4018	0	0	0.6247	0.1405	0	0.2474	0.8413	0.3089	0
AC009120.5	0.1513	0.0604	0.2008	0	0	0.14	0.0302	0.0347	0.0859	0.1901	0.166	0.1484	0.2474	0.1533	0.0446	0.0533	0	0.0647	0.0652	0.059	0.158	0.4388	0.0535	0.3727	0.1454	0.3125	0.175	0.0428	0.1745	0.1198	0.284	0.6201	0.0847	0.034	0.3488	0.293	0.3611	0.5718	0.3867	0.1659	0.3488	0.0776	0.6389	0.0387	0.2553	0.9536	0.4247	0	0.3416
AC108053.1	0.7589	0.6751	0.4533	0.1115	0.2929	0.1053	0	0.2534	0.2215	1.0081	0.0714	0.59	0.3616	0.3956	0.2684	0.0688	0.4521	0.1529	0.5189	0.1267	0.0906	0.3563	0.0921	0.0916	0.4168	0.307	0.0677	0.1289	0.1	0.0515	0.1709	0	0.1456	0.2482	0.4874	0.1979	0.1811	0.1117	0.0475	0.3091	0.1071	0.2001	0.0528	0.0665	0.1921	0.205	0.083	0.0183	0.3549
MIR29B2CHG	8.7636	0.8584	9.8845	0.3014	1.0823	1.7029	0.4193	2.409	0.307	0.2155	16.6718	14.4267	1.1519	0.4278	3.4762	0.1628	2.046	0.3185	5.8218	0.2673	1.3683	0.7523	0.1167	0.4828	0.2747	0.1712	0.1404	1.1687	0.1445	0.0313	4.9616	0.1352	0.2769	0.1362	0.9884	2.0912	1.5636	2.4292	0.6937	0.5835	3.2935	2.6989	0.5677	2.3476	0.2504	1.0393	0.3467	0.0408	0.0844
AC092794.1	1.6447	3.9393	2.7709	1.7343	3.2278	0.7024	0.3035	0.8697	3.447	1.5898	1.8043	2.5122	0.7448	1.9234	2.2375	1.0706	4.304	3.7307	1.882	0.1479	0.2642	0.8561	1.2087	1.3358	0.7297	0.5599	0.2634	1.0743	0.5106	0.7512	2.7069	0.3889	2.2307	1.2777	1.6406	2.835	0.4529	0.7824	2.079	2.6364	1.8752	2.3354	2.1574	0.2911	0.9607	1.196	1.7433	0.1067	0.9282
GSTCD-AS1	0	0	0.1775	0	0.1338	0	0.0535	0.0613	0.3036	0	0.1956	0.2622	0	0.1355	0.0788	0.1886	0	0	0.0577	0.4169	0.0931	0.517	0.9463	0.0941	0.1714	0.3156	0.1856	0.2271	0.6167	0.5293	0.4015	0.5481	0	0.12	0.0771	0.222	0	0.2756	0.293	0.4888	0.4404	0.1371	0.2606	0	0.282	0.1204	0.2047	0.3007	0.2012
MAFTRR	0.1697	1.5577	0.3003	0.4845	0.2263	0.1962	0	0.1814	0.4173	0.1895	0.1448	0.305	0.074	0.9171	0.2167	0.1396	0.4344	0.4471	0.256	0.2645	0.1181	0	0.02	0.1791	0.1268	0.0501	0.0654	0.2721	0.0543	0.0224	0.5519	0.2028	0	0.0254	0.0652	0.3755	0.0225	0.2526	0.475	0.2481	0.2794	0.116	0.0551	0.2747	1.0736	0	0.0433	0.0159	0.266
AL139424.3	0.3711	0.2222	0.0924	0.3179	0.2785	0.2361	0.2967	0.3401	0.4739	0.1166	0.1018	0.2957	0.3338	0.3761	0.1641	0.3271	0.3394	0.2181	0.38	0.1085	0.226	0.1196	0.0657	0.098	0.2378	0.1369	0.2253	0.1838	0.0178	0.0735	0.1393	0.4278	0.3116	0.4164	0.1871	0.7956	0	0.2231	0.0339	0.1696	0.1528	0.1903	0.3917	0.1423	0.1957	0.0835	0.5445	0.0522	0.2094
AC104472.5	0.0752	0	0.0749	0	0.1129	0	0	0	0	0	0	0.0553	0.369	0	0	0	0	0	0.0486	0.0879	0	0	0.2395	0.1588	0.0723	0.0666	0.0522	0	0.0434	0.1786	0	0.4624	0.3157	0	0.065	0	0	0	0.1648	0.165	0.0743	0	0.3664	0	0	0.3047	0.403	0	0.1698
LINC00624	0.1853	0.0792	0.0922	0.068	0.1192	0	0.0238	0.0364	0.0451	0.0831	0.1887	0.1363	0.026	0.0402	0.0234	0.182	0.0871	0.0509	0.077	0.0155	0.0415	0.1919	0.014	0.0279	0.1018	0.0703	0.0643	0.3259	0.1831	0.2672	0.0447	0.2644	0.2	0.0802	0.286	0.3405	0.0158	0	0.3914	0.2177	0.5623	0.1018	0.245	0.0406	0.1926	0.0357	0.2127	0.1227	0.0747
AC092611.1	0.0861	0.1031	0.1715	0.0492	0.0862	0.0398	0.2066	0.3749	0	0.1082	0.8818	0.3589	0.0282	0	0.33	0.1822	0.0945	0	0.2042	0.1678	0.2698	0.6937	0.6399	0.1212	0.6346	0.2287	0.0697	0.9263	0.0497	0.2045	0.2909	0.4854	0.4338	0.0193	0.0496	0.3574	0.137	0.355	0.3145	1.1649	0.5106	0.2649	0.2657	0.1101	0.109	0.1163	1.0548	0.1452	0.0486
WASHC5-AS1	0	0.1502	0.2498	0.2149	0.1883	0.0871	0.2257	0.3449	0	0.3152	0.1376	0.4613	0.1231	0.1907	0	0	0.2753	0.0804	0.0811	0.44	0.5239	0.485	0.2663	0.1324	0.6029	0.7771	0.1306	0.3195	0.1446	0.2979	0.565	1.3496	0.8426	0.4223	0.4338	1.2493	0.2994	0	0.5497	1.3757	1.3634	0.3859	1.039	0.2887	0.3969	0.1694	0.9603	0.2115	0.4956
AC108471.2	0.3531	0.3523	0.5467	0.2017	0.6476	0.1634	0.047	0.3101	0.2672	0.1972	0.4734	0.4328	0.2309	0.1491	0.1734	0.1867	0.3659	0.1132	0.1649	0.2981	0.4301	1.8201	0.2707	0.4556	0.2451	0.3646	0.0613	0.4164	0.7011	0.2329	0.7289	0.6934	0.6093	0.0924	0.3222	0.6512	0.7724	0.3235	0.2578	0.4087	0.5427	0.4827	0.4778	0.1204	0.3599	0.5033	0.2252	0.1654	0.3542
AC091607.2	0.245	0.0734	0.2439	0.5248	0.8274	0	0.1102	0.1684	0.3129	0.154	0	0.1802	0.1202	0	0.2708	0.0648	0.2689	0.2356	0.0396	0.0716	0.1279	0.1184	0.065	0.1294	0.1178	0.0542	0.0213	0	0.0706	0	0.069	0.0942	0	0.2475	0.3707	0.1525	0.1462	0	0.1342	0.3359	0.1211	0	0.1194	0	0	0	0.2345	0.0517	0.0691
NPSR1-AS1	0.0311	0.0372	0.0309	0	0	0.0072	0.0124	0.0356	0	0.026	0	0.0838	0.0102	0	0.055	0	0	0	0	0.0242	0	0.0501	0	0.0109	0.0299	0	0.018	0	0.0478	0	0.2334	0.1433	0.0087	0	0.0358	0.0258	0	0.0107	0.1135	0.0568	0.0102	0.0319	0.0707	0.1431	0.0066	0.1259	0.1031	0.0262	0
AC009163.4	0	0	0	0	0.1297	0	0.0518	0.1188	0	0	0	0.1907	0.1696	0.2628	0.0764	0.1828	0	0	0	0	0	0.2506	0	0	0.1661	0	0.2099	0.1468	0	0	0.1946	0.3985	0.0726	0.1164	0.2989	0.4304	0.1031	0	0.1894	0	0.0854	0.3988	0.2947	0	0	0.2334	0.1323	0	0.0488
AC024267.3	0.9171	0.1569	1.6956	0.2245	0.1966	0.3637	0.2357	0.2702	0	0.4939	1.5811	5.0106	1.0284	0.5976	0.1159	0	0.5751	0.4199	0.1695	0.4595	1.7785	2.2796	0.2782	0.2767	0.6297	0.116	1.5002	0.445	0.3777	0.1556	2.8032	1.0069	1.6501	1.1467	0.7929	2.9359	0.1563	0.6752	2.2965	1.0059	1.4241	1.8139	2.8087	0.5025	0.4145	0.5308	1.003	0.6629	0.0739
AC069257.1	0.3433	0	0	0.2941	0	0	0	0.236	0	0	0.5649	0	0	0	0	0.3631	0	0	0.111	0	0.1792	0.4977	0	0	0	0	0.0596	0	0	0	0.1933	0.2638	1.0088	0.1156	0.4452	0.2849	0	0	0.3761	0.1882	0.3392	1.0561	0.669	0.1317	0	0	0.2628	0.2895	0.1937
AC005884.1	0	0.8222	0	0.2941	0.2576	0.1191	0.1029	0.118	0.5845	0.4314	0	0.1262	0	0	0.6071	0.1816	0	0.2201	0	0	0.3584	0	0	0	0.165	0	0.0596	0	0	0	0	0	0	0	0	0.1424	0	0	0.188	0.1882	0	0	0	0	0.1086	0	0.1314	0	0
AL132800.1	1.4875	1.3495	2.6027	0.4634	0.4397	1.6268	0.4595	1.069	0.6525	1.6709	0.6181	2.7847	0.3317	1.0965	0.8171	0.9059	1.6819	0.2023	2.0991	1.9763	1.2473	2.2658	0.957	0.7853	1.0182	0.8378	0.9306	2.0286	0.5328	0.9903	5.0507	2.806	1.0786	2.3671	2.0654	2.9929	1.1564	0.1626	3.2591	5.1415	2.3161	2.7736	0.9773	1.8326	1.5688	1.1262	1.5701	0.9502	1.1703
OSMR-AS1	0.439	0.707	0.0904	0.882	0.568	0.1996	0.1997	0.2914	0.8765	0.3614	0.5148	0.3674	1.6041	0.3452	0.3882	0.3363	0.6479	1.4168	0.2937	1.0796	0.0948	0.1024	0.5946	0.1918	0.6403	0.6833	0.021	0.5913	0.3317	0.1438	0.1875	2.3501	0.0127	0.5402	0.0131	0.4774	0.1084	0.078	0.3483	0.3819	0	0.1164	0.0885	0.1277	0.1437	0	0.4867	0.2681	1.2901
RC3H1-IT1	0	0	0	0	0	0.1141	0	0	0	0	0	0.1209	0	0	0	0	0	0	0	0	0	0.1589	0	0	0	0	0.1711	0	0.0948	0	0	0.2526	0.276	0.1107	0.1421	0	0	0	0	0.3605	0	0	0.6406	0	0.104	0	0.1258	0.1386	0
AC019183.1	0	0	0	0	0	0	0	0.1002	0	0	0	0	0	0	0	0	0	0	0	0.1705	0	0.2819	0.3096	0	0	0	0	0	0.4203	0.5195	0	0	0.7345	0	0.1261	0	0.174	0	0.1597	0	0	0	0.3552	0	0.4613	0.1969	0.4465	0.1229	0
AL645608.1	0.7816	0	2.0232	0.2679	0.4692	0.1085	0.1875	0.9671	0	1.9644	0.343	1.2647	2.1474	0.2377	0.2765	0.3307	0.1716	0	0.8089	0.3655	0.3265	3.1734	4.8126	1.6506	0.3005	0.6918	0.7594	0.2655	2.6138	5.7553	0.3521	1.4417	0.1313	1.7893	10.5419	0.9082	1.4924	0.1611	3.4252	2.9148	0.1545	0.9619	3.7322	0	0.5936	7.8118	1.5558	0.7909	1.147
HCG25	0.3349	0.1404	0.2667	0.1435	0.1257	0.1046	0.1607	0.3108	0.1711	0.2525	0.3123	0.4803	0.1807	0.1273	0.1925	0.372	0.294	0.0644	0.2274	0.4307	0.1749	0.7446	0.1422	0.2299	0.338	0.1927	0.1627	0.2133	0.1545	0.179	0.5846	0.6435	0.5905	0.2255	0.2895	1.1119	0.5995	0.2589	0.3486	0.3122	0.4468	0.9016	0.6445	0.167	0.3391	0.7237	0.5641	0.0706	0.2835
AC087294.1	0.4279	0.2135	0.6035	0.3055	0.3211	0.4702	0.3635	0.1961	0.1822	0.5825	0.5868	0.3147	0.8047	0.2168	0.1577	0.4149	0.2348	0.4343	0.2767	0.542	0.9308	0.6893	0.4542	0.3388	0.377	0.4103	0.4083	0.545	0.185	0.7199	1.2849	0.4933	0.479	0.6002	0.2466	0.7694	0.6808	0.2205	0.3906	0.7039	0.9513	0.1097	1.2508	0.4376	0.361	0.8668	1.2011	0.8118	1.1068
CHRM3-AS2	0.0627	0.1596	0.0936	0.0537	0.0471	0.0272	0.2961	0.5011	0.0133	0.2561	0.086	0.3113	1.4921	0.0477	0.5961	0.2405	0.8258	0.0302	0.0355	0.1375	0.0327	0.0076	0.0333	0.0248	0.0075	0.3053	0.0571	0.0266	0.0181	0	0.0353	0.1205	0.0197	0.2269	0.0881	0.0846	0.0561	0.0727	0.2319	0.0774	0	0.0241	0.042	0.0241	0.0149	0.127	0.024	0.2644	0.0885
AC092279.1	0.8614	0.4256	1.703	0.5367	0.3978	0.9824	0.2745	1.7722	0.4513	0.6282	2.2137	1.9138	0.4373	0.6685	0.4261	0.1529	0.4892	0.3205	0.413	0.2747	1.7863	2.4979	0.0831	0.8777	0.5674	1.8233	0.6918	1.5242	0.2535	1.9457	1.0446	0.4814	2.2	0.4866	1.4893	0.9249	1.0494	0.7636	0.6929	1.8498	0.6904	0.5467	1.9369	0	2.691	1.7002	4.8233	0.1879	0.4963
AC012645.2	0	0	0.3977	0	0	0	0.0798	0	0	0.1673	0.1461	0.0979	0.1306	0	0.1177	0.5634	0	0	0.1722	0	0.4171	0.7722	0	0.4218	0	0.2357	0.0924	0.1131	0.3071	0.1581	0	0.4093	0.1118	0.0896	0.4604	0.442	0.6355	0	0.1459	0	1.7104	0.4096	2.1408	0	0.6741	0.7193	0.6116	0	0
AC083870.1	0.2177	0.1862	0.031	2.1846	0.4667	0.0216	0.1865	0.1496	1.1649	0.547	0.2388	0.3659	0	0.1891	0.22	0.3289	0.3754	0.8571	0.1609	0.1091	0.3247	0.0902	0.033	0.197	0.3886	0.2752	0.0216	0.1584	0.0896	0	0.035	0	1.1226	0	0.0538	0.0516	0.2597	0.0641	0.1022	0	0.0615	0.1913	0.0303	0.0239	0.0787	0	0.2618	0.2098	0.1053
AC093752.2	0.257	0	0.1279	0	0	0	0	0.1767	0	0.3229	0.141	0.0945	0	0	0	0.1359	0	0	0	0.1502	0	0.2484	0.1364	0	0.1235	0.1137	0.0446	0	0	0.3052	0.1447	0.7901	0.1079	0	0.1111	0.1067	0.3067	0	0.2815	0.5637	0.127	0	0.2504	0	0.2439	0.1735	0.1967	0.2167	0.145
AC008543.1	0.1475	0.3028	0.1258	0.0722	0.2213	0.2047	0.139	0.2462	0.0718	0.1324	0.0231	0.2324	0.0413	0.2562	0.0559	0.0891	0.2774	0.0945	0.1635	1.9951	0.022	0.7535	0.0671	0.1557	0.1823	0.261	0.1316	0.3757	0.2308	0.4253	0.0237	0.1943	0.2653	0.1986	0.4007	0.2273	0.3268	0.0434	0.3231	0.0462	0.3955	0.4537	0.3695	0	0.1466	0.3983	0.5	0.3553	0.2854
AC100801.2	0	0	0	0	0	0	0	0	0	0.0447	0	0	0	0	0	0.0376	0	0	0	0	0	0	0	0	0	0.063	0	0.0302	0	0	0	0.1093	0	0	0	0.059	0	0.0367	0	0.039	0.0351	0	0	0.1364	0	0	0.0545	0.15	0.0201
AC092301.1	0.9638	0	0.7676	0.1651	0.1446	0	0.2312	0.1325	0	0.6055	2.0089	1.0632	0.1891	0.1465	0.5966	0.6117	0.6346	0.1853	0.187	0.6761	0.8051	1.3043	0.1023	0.5088	0.7411	1.1089	0.0669	0.3273	0.5001	0.5723	0.7597	0.4444	2.1849	0.7786	0.25	1.6797	0	0	2.006	0.8456	0.9523	1.186	1.1269	0.2218	0.061	0.6508	1.9921	0	0.4351
LRRC8C-DT	0.3689	0.4565	0.3612	0.3688	0.2861	0.3457	0.1327	0.3508	0.2094	0.5795	0.3778	0.4929	0.5188	0.1776	0.3969	0.1496	0.4116	0.3508	0.2625	0.115	0.1477	0.2437	0.1632	0.1753	0.1832	0.2993	0.0811	0.0783	0.273	0.1022	0.1385	0.2174	0.1187	0.4843	0.2339	0.347	0.0954	0.2979	0.2358	0.263	0.0972	0.1135	0.1378	0.0519	0.1051	0.1744	0.1647	0.3059	0.4303
AC093535.1	0.1279	0.4289	0.4839	0.1315	0.384	0.1953	0.0921	0.1231	0.0436	0.1607	0.1123	0.7903	0.1255	0.0389	0.0679	0.1624	0.1404	0.0328	0.1986	0.0897	0.0801	1.3355	0	0.3242	0.3197	0.6114	0.1243	1.26	0.177	0.0304	0.8931	0.3539	1.0311	0.3445	0.4424	0.6582	0.1832	0.2637	0.0561	0.2525	1.0112	0.3936	0.5111	0	0.1133	0.3801	0.2546	0.0647	0.0433
EIPR1-IT1	0	0	0.3063	0	0	0.4982	0	0.282	0.1746	0.7732	0	0.1508	0.3019	0.1559	0	0.3254	0.2251	0.0657	0.1327	1.3189	1.0708	0.8922	0	0.1083	0.7886	0	0.3558	1.2191	0.2365	0.2436	0.1155	0.3153	0.4305	0.4833	0.1773	0	0.2447	0.1057	0.6741	0.1125	0	0.631	0.9493	0.0787	0	0.277	2.3552	0	0.463
IL6-AS1	0.4858	7.4345	0	0.2775	0.243	0.0749	0.1295	0.3711	0.0919	0.3392	1.0068	0	1.9597	0.5745	1.1456	0.2284	0.7109	0.3114	0.1397	0.0631	0.0564	0.0522	0.1146	0.57	0.0519	1.3378	0.1311	0	0.0311	0.7052	0.0608	0.083	0	0.1454	0.14	0	0.1288	0.2226	0	0.2368	0.0533	0.083	0.2367	0.3727	0	0.2187	0.1653	0.0455	0.457
AC008870.4	0.1174	0.1406	0.3507	0.2012	0	0	0	0.0807	0	0.4427	0.1288	0.5182	0.2304	0	0	0.3727	0	0.0753	0.2279	0	0.4905	0.3406	0.1247	0	0.4515	0.3118	0.1222	0	0.1354	0	0.1322	0.722	0.5916	0.0791	0.6092	0.7797	0.2803	0	0.9005	0.644	0.6962	0.9032	0.5149	0.2702	0.0743	0.9516	0.5394	0.3961	0.1326
AC090673.1	0	0	0	0	0	0	0	0	0	0	0	0	0	0	0	0	0	0	0	0	0	0	0	0	0	0	0	0	0	0	0	0.4986	0	0	0	0	0	0	0.1777	0	0	0	0	0.1244	0	0	0	0.4103	0.0915
AC008676.1	0.2835	0.5517	0.0353	0.7893	3.3502	0.0492	0.0425	0.0731	0	0.2672	0.0389	1.72	0.6606	6.3567	0.1567	0.1499	0.3889	0.7496	0.0458	0.0829	0.148	0.1028	0.0752	0.2993	0.2725	0.2195	0.1352	0.0301	0.0817	0	0.1197	0.2723	0.0893	0.2386	0.1532	0.1176	0.296	0.2191	0	0.0777	0.1401	0.1635	1.0186	0.1359	0	0.1914	0	0.0299	0.16
UBA6-AS1	1.0705	1.3657	2.4902	1.4287	1.7115	1.5792	0.7355	1.1833	2.2443	1.3587	0.7908	1.8396	1.0186	1.2676	1.1036	0.9673	1.8713	0.7931	1.4613	3.3144	1.7581	1.4507	4.0429	1.2382	1.1996	2.0139	0.7728	2.3752	1.2902	1.2968	3.9859	1.3808	1.2827	1.3617	0.972	3.3663	2.1953	3.2656	1.7502	2.1888	2.3707	3.1692	1.0903	1.0894	2.4373	1.1624	2.6108	1.9142	1.4391
AL449214.1	0	0.1267	0	0.3626	0.1588	0	0.1903	0.0727	0	0.1329	0	0	0	0.6433	0	0.3357	0	1.5598	0.3421	0	0	0	0	0	0	0	0	0	0	0	0	0	0	0	0	0	0	0	0	0.3481	0	0	0.1031	0.0812	0	0	0	0.1784	0.1194
LINC02050	0	0	0	0	0	0	0	0	0	0	0	0	0	0	0	0	0	0	0	0.0684	0	0	0	0	0	0	0	0.2483	0.1686	1.0418	0	0	0	0	0	0	0	0	0	0	0	0	0	0	0.8142	0	0	0	0
AC067750.1	0.7312	3.6915	1.512	6.0339	5.0989	0.3201	0.1417	0.3325	4.5978	1.9509	0.4196	1.026	0.3311	3.3694	1.1838	0.833	4.0989	3.9737	0.6403	0.4735	0.6696	1.3376	0.3105	0.5464	1.1247	0.7468	0.0937	0.5254	0.3048	0.0134	1.0388	0.4669	0.2456	0.3333	0.7294	1.4005	0.4162	0.4058	0.4314	0.9624	0.6336	0.3807	0.8167	0.2848	0.3773	0.7749	1.1368	0.1992	1.0984
AC005828.1	0.0992	0	0.2964	0	0.1489	0	0.119	0.0682	0	0	0	0.6568	0	0	0	0	0	0	0	0	0.1036	1.3429	0.1053	0.1048	0	0	0.0344	0	0.2288	0.2357	0	0.1525	0.7499	0	0.0858	0.2471	0.2368	0	0.4348	0	0.2942	0.9159	0.1934	0.0761	0	0.5361	0.2279	0.0837	0.056
AC008735.1	1.1935	0.2199	0.457	0	0.5511	0.1274	0.2753	0.4418	0.3127	0.9229	1.3094	1.0804	0.1802	0.1396	0.4871	0.874	0.7053	0.0589	0.4157	0.644	0.5752	1.3312	0	0.4847	0.5295	0.6501	0.223	0.3118	0.2647	0.4361	0	1.1289	2.8522	0.4327	0.3969	1.6763	0.4382	0	1.2069	0.7049	2.7216	1.1298	1.834	0.3521	0	1.9839	1.2651	0.2323	0.1554
AL359762.3	0.0548	0.1313	0.1092	0.047	0.1234	0.019	0.0329	0.1319	0.0467	0.1378	0.3007	0.1815	0	0.0834	0.0727	0.145	0.1203	0.0527	0.1064	0.1282	0.0572	0.3975	0.0291	0.1158	0.2899	0.0485	0.038	0.2793	0.1739	0.0326	0.4322	0.5478	0.7596	0.1846	0.2607	0.637	0.1636	0	0.3604	0.1203	0.2709	0.1687	0.2805	0.0631	0.1041	0.1851	0.0839	0.208	0.1857
AL353699.1	1.0086	0	3.8157	0	0	4.6203	0	0.416	0	0.2535	0.2213	1.7804	0	0.3067	1.0703	0.4268	0.4428	0	1.3048	0	1.2639	0.195	0	0	0.1939	0	0	0.5139	0	0	0.9087	1.2403	0.1694	0	0	0.3349	0	1.2475	0	0	0	0	0	0.3095	0	0	0	0	0
AC008149.2	0.1252	0.1124	0.0156	0.0804	0.0939	0.0652	0.1407	0	0.1599	0.059	0.7209	0.0575	0.3838	0.0476	0.1384	0.0993	0.0515	1.1735	0.1012	0.0549	0.1307	0.1664	0	0	0.1053	0.0554	0.0271	0.1063	0.0631	0.0186	0.0176	0.1202	0.0788	0.1369	0.0135	0.1039	0.056	0.0484	0.1714	0.1201	0.0464	0.1444	0.0381	0.024	0.0198	0.1902	0.0838	0.1055	0.0442
AC015923.1	0	0.1344	0	0	0	0	0	0	0	0.141	0.1231	0	0	0	0	0	0	0	0	0	0.1172	0.217	0	0	0.2158	0	0	0	0.0647	0	0.1264	0.1725	1.0367	0	0.097	0.1863	0.1339	0	0	0.1231	0	0.518	0.0547	0	0.1421	0	0	0	0.0633
AL592435.1	0	0	0.3126	0	0	0	0	0.2158	0	0.1973	0	0.3464	0.4621	0.2387	0	0	0	0	0	0.1836	0	0.1518	0	0	0	0	0.1634	1.0665	0.0905	0.1864	0.1768	0.7239	0.6591	0	0.2715	0.2606	0.3747	0.1618	0.688	0.1722	0	0	0.153	0.1204	0.0993	0.4241	0.3606	0.2648	0.1772
AC103703.1	0.3332	0	0.2211	0	0	0.0771	0.0666	0.0763	0	0.1396	0.6092	0.0817	0	0	0	0.1175	0.1219	0.0712	0.1437	0.1298	0.3479	1.3956	0.4716	0.469	0.1068	0	0.501	0.2829	0.064	0.5276	0.1251	0.1707	1.119	0.1495	0.096	0.6452	0.9277	1.1447	0.6083	0.2436	0.3292	0	0.3788	0	0.4217	0	0.3401	0.2809	0.1254
AC012615.6	1.3802	0.5749	1.7325	0.2057	0.4953	0.1458	0.4678	0.8869	0.6642	0.377	3.6209	2.0081	0.1766	0.593	0.7694	0.8252	1.4488	0.3847	0.9509	1.0173	0.6266	3.4224	0.223	0.3168	1.2402	1.2747	0.3332	0.6369	0.6055	2.6368	1.757	0.5534	1.5871	0.7272	0.6485	2.4653	1.0383	0	1.9722	2.9288	2.3126	2.1693	1.5057	0.6445	0.9493	1.1346	3.1469	0.8602	0.9822
AC127035.1	0.0625	0	0	0	0	0	0.1124	0.0859	0	0.0785	0	0	0.0613	0	0	0	0	0	0	0.0731	0.0653	0	0	0	0	0	0.0868	0	0.036	0	0.2112	0.4804	0.0525	0	0	0.1556	0	0	0	0.1371	0.1235	0.1923	0.0305	0.0959	0.0396	0.0844	0	0.0527	0
PRC1-AS1	0.1329	0.1238	0.0588	0.0506	0.0443	0.041	0.0089	0.0406	0.1258	0.0557	0.081	0.076	0.1594	0.0898	0.0914	0.0937	0.0973	0.0757	0.1242	0.0691	0.0308	0.1856	0.1411	0.0468	0.1136	0.1177	0.1076	0.2634	0.0511	0.0702	0.0333	0.5903	0.1116	0.1392	0.0766	0.282	0.1234	0.0152	0.2104	0.2268	0.2335	0.1363	0.1511	0.0227	0.0935	0.379	0.294	0.0374	0.1417
AC096711.2	0.6487	0.3885	0.4844	0.8337	0	0.1126	0.1945	0	0.2762	1.2228	0	0.3578	0	0.4931	0	0	0	0.2079	0.4196	0	0	0	0	0	0.6236	0	0.1126	0	0.6545	0	0	0	0	0	0	0	0	0	0	0.3558	0	0	0.158	0.2488	0.2053	0	0	0	0
AC009704.2	0.1524	0.5477	0.9106	0	0	0.4232	0.6399	0.4192	0	0.5747	1.1707	0.3364	1.9445	0	1.0784	0.3225	0.1673	0.0977	0	0.7129	0.7959	1.4736	0.4855	1.1267	0.2931	0.4048	0.3174	2.0711	1.1426	2.1725	1.03	0.2343	1.024	0.4105	0.5272	1.8978	1.8191	0.4714	5.3442	1.0032	1.9583	1.6415	1.7083	0.1169	0.4823	1.853	2.1007	1.5426	0.6023
C1RL-AS1	2.3078	1.1142	1.8524	0.6418	0.7616	0.2935	0.442	0.7558	0.535	1.1995	2.0546	2.8525	1.6241	0.5143	0.9082	1.0225	0.9945	0.5422	1.9537	0.4944	1.6276	0.5022	0.295	1.4926	2.3693	1.3688	0.2096	1.4671	1.1564	0.2296	3.1158	8.4316	1.958	2.4892	2.1832	3.2691	1.7013	3.0511	3.6268	4.5321	1.3969	1.8586	1.9073	1.3903	1.4145	1.8766	2.8027	2.3026	1.9162
L29074.1	0	0	0.1373	0	0.2069	0	0	0	0	0	0	0	0	0	0	0	0	0	0.1784	0.1612	0.144	0	0	0	0	0.122	0	0.1171	0	0	0	0.6358	0.3473	0	0	0.1144	0	0	0	0.1512	0.2725	0	0.2015	0	0	0	0.3167	0	0
AC007278.1	0.3884	0.3323	0.1105	0.4754	0.3331	0.0385	0.1996	0.0381	0	0.4183	0.7305	0.3265	0	0	0.2944	0.1761	0.3045	0.1423	0.1794	0.0649	0.0579	0	0	0	0.1067	0.1473	0	0.1885	0	0	0.125	0.1706	0.1864	0.5977	0.1439	0.2763	0	0	0.6686	0	0	0	0.1081	0	0	0.5995	0	0.5147	0.2192
SPIN4-AS1	0.1728	0.414	0.3441	0	0.2594	0	0	0	0.2943	0	0.3792	0.2542	0	0.5256	0	0	0.1897	0.3324	0.2236	0	0	0	0	0.1825	0	0.153	0	0	0	0	0.3893	0.2657	0.2902	0	0	0.5738	0	0	0	0.1896	0.5124	0	0.3368	0	0.2188	0	0.1323	0	0.0976
AC007114.2	0.2408	0.5767	0.0514	0.3537	0.2839	0.0239	0.0206	0.0946	0.4979	0.0648	0.0755	0.506	0.0675	0.3922	0.0456	0.0546	0.3964	0.9923	0.1335	0	0.018	0.0333	0	0.0182	0.1157	0.0152	0.0239	0.0292	0.0397	0	0.1356	0.0529	0.1155	0.0347	0.0595	0.0856	0.041	0	0.0188	0.0755	0.068	0.0794	0.0335	0.0132	0.0327	0.0232	0.0658	0.0145	0.0388
UBOX5-AS1	0.4722	0.261	0.434	0.1867	0.109	0.0756	0.1525	0.1498	0.1856	0.3195	0.5579	0.4275	0	0.0552	0.3855	0.3842	0.3986	0.0466	0.2115	0.2548	0.0379	1.229	0.1157	0.4986	0.2793	0.643	0.0882	0.0925	0.0628	0.302	0.7772	0.3908	0.9455	0.1223	0.4083	1.9898	0.7802	0.0749	0.4775	0.5976	1.1127	0.447	0.761	0.1951	0.1609	0.9812	0.5562	0.3063	0.41
ADAMTSL4-AS1	1.3849	0.1843	0.1532	0.3296	0.2887	0.5073	0.346	0.3173	0.5241	0.2417	2.49	2.5181	0.151	0.3509	0.4422	0.1628	0.4644	0.5672	1.0202	0	0.0402	0.4834	0.2042	0.0812	0.1849	0.3064	0.0534	0.3593	0.1109	0.2741	0.13	0.2957	0.1615	0.2849	0.133	0.0958	0.0459	0.2776	0.1264	0.1688	0.076	0.4142	0.0375	0.118	0.0487	1.4547	0.1473	0.3568	0.0868
AC099811.1	1.132	0.7073	0.245	0.3374	0.8125	0.4099	0.1771	0.1353	0.5867	0.804	2.8618	0.362	1.159	0.449	1.4798	0.2083	0.9182	1.2621	0.0637	0	0.2056	0.0952	0	0.052	0.1892	0.1307	0.0512	0.209	0.227	0.1169	0.0554	0.1513	0.4546	0.1988	0.0426	0.1225	0.1762	0.3044	0.5392	0.2699	0	0.1514	0.1199	0.0755	0.0934	0.0665	0.2638	0.3735	0.0556
AC016924.1	0.1106	0.1912	0.2813	0.0631	0.6453	0.1705	0.0368	0.1013	0.5439	0.0617	0.027	0.2981	0.1446	0.2054	0.2064	0.026	0.0944	0.0866	0.0953	0	0.1154	0.0237	0.0391	0.0389	0.0236	0.0326	0.0639	0.0104	0.0992	0.3647	0.1245	0.0189	0.0825	0.0165	0.1487	0.0714	0	0.2785	0.0404	0.1213	0.1214	0	0.1197	0.1225	0.0233	0.0995	0.0282	0.0104	0.3467
AC026202.2	0.5478	0.5249	0.1091	0.1878	0	0.3042	0.2628	0.5272	0.1866	0.8261	0	0.4835	0.8601	0.6663	0.1938	0.1159	0.3607	0.1405	0.2126	0.2562	0.8009	0.4237	0.2326	0.9255	0.4213	0.4849	0	1.2095	0.1263	0.1301	0.3702	0.1684	0.184	0.7377	1.8945	0.3638	2.4842	0.3388	0.4801	0.2403	0.6496	0.8427	0.5338	0.1681	0	1.3318	0	0.3696	0.371
AC105001.1	0.5393	0.592	0.1789	0.077	0.4047	0.2807	0.6063	0.2626	0.3826	0.5082	1.0846	0.2809	0.2646	0.1708	0.4172	0.9032	0.4685	0.4897	0.4796	0.1576	0.305	0.2824	0.2147	0.0474	0.108	0.1591	0.0234	0.248	0.0907	0.3469	0.1012	0.3454	0.0755	0.1513	0.0971	0.317	0.1609	0.0695	0.1477	0.2957	0.2442	0.553	0.0438	0.0862	0.1422	0.1821	0.7052	0.4168	0.2917
AL035427.1	0	0	0.1894	0	0	0	0	0	0	0	0	0.2799	0	0	0	0	0	0	0	0	0.1987	0	0	0	0	0.1684	0	0.3231	0.1097	0.226	0.4285	0.2924	0	0.2562	0	0.3158	0.227	0	0	0	0	0	0.4635	0	0.1204	0.257	0	0	0
ELOA-AS1	0.7635	0.6286	0.9976	0.4497	0.3581	0.6624	0.3291	0.41	0.2032	0.5097	0.6282	0.8423	0.0468	0.4716	0.2532	0.1767	0.4975	0.2753	0.3858	0.8648	0.573	1.7298	0.7092	0.529	0.688	0.5913	0.7203	0.466	0.7291	1.4451	1.021	2.2738	0.6811	0.6265	1.2583	1.5248	0.6264	0.1476	0.7319	0.9421	1.1317	1.0644	1.2206	0.421	0.7096	0.7734	1.3334	0.2817	0.6868
AC146507.3	0.4207	0.144	0.1795	0.103	0.3608	0.1669	0.1081	0.2066	0.1024	0.4532	0.4616	0.3094	0.4718	0.2741	0.3721	0.1907	0.5937	0.3083	0.6609	0.3514	0.3138	0.8715	0.5105	0.3808	0.2889	0.9576	0.2503	0.8677	0.1386	0.7138	0.4738	0.9239	0.2019	0.4856	0.2079	0.7483	1.4345	0.9293	0.3951	0.1978	0.4752	0.3698	0.4393	0.6455	0.2663	0.7306	0.9663	0.4055	0.7124
LINC02520	0.1371	0.1642	0	0	0	0.2855	0	0.2828	0	0	0.9026	0.1008	2.5561	0	0.2425	0.2901	0	0	0.2661	0	0.1432	0	0.1456	0	0.1318	0	0	0	0	0.1628	0	0	0	0.7385	0.1185	0	0.1636	0.1413	0.1502	0.7519	0	0	0	0	0.0868	0	0.105	0	0.3869
AP001793.1	0.1888	0	0.3759	0	0.2833	0.131	0.1698	0.1947	0.1608	0.2372	0.7249	1.3191	0.2779	0.1435	0.2504	0.2996	0.3108	0.121	0.4884	0.2207	0.1971	1.2775	0	0.0997	0.2722	0.2507	0.0983	0.3206	0.4898	0.2242	0.7441	0.8706	0.5548	0.1271	0.3264	0.7835	0	0	1.3444	0.9318	1.0261	1.0165	0.5519	0.1448	0.2389	0.1275	0.6504	0.2388	0.5328
MIR4435-2HG	0.1721	0.6517	0.0814	0.5897	0.4132	0.115	0.2644	0.5249	0.7326	0.773	0.3304	0.3797	0.7408	0.6246	0.5021	0.3231	0.4863	0.6026	0.3784	0.4778	0.6469	0.9149	1.6577	0.7994	3.8272	3.1717	0.1209	0.4822	0.3795	0.8864	0.3101	1.1969	0.4389	3.0108	1.1028	0.6355	2.3357	0.4257	0.7069	0.7549	0.4166	1.1515	0.4842	1.1682	0.2613	0.7408	3.7413	1.3078	2.5057
AL132780.1	1.6744	1.2716	1.0977	0.4899	0.6742	0.6236	0.2449	2.5265	0.6954	1.4369	0.672	2.4929	1.2822	0.4346	0.9028	0.3456	1.21	0.2094	2.3508	1.3846	2.985	0.9869	0.8237	0.3881	1.6095	1.5181	0.5952	1.7338	0.2825	0.776	1.4716	1.4437	1.7487	1.8696	0.4943	2.3387	0.8772	0.7997	3.8922	3.1801	1.4124	0.9423	1.3729	0.4386	0.4652	1.9855	2.5011	0.6543	1.2907
AC073896.2	0.3464	0.3688	0.479	0.1319	0.2311	0.2271	0.0577	0.3572	0.2622	0.1451	0.6756	0.7502	0.3021	0.1463	0.2212	0.1629	0.2323	0.1851	0.3236	0.4725	0.2411	0.7441	0.1021	0.1422	0.2035	0.2214	0.1202	0.3268	0.1664	0.3885	0.4768	0.7395	0.7595	0.3239	0.2496	0.6868	0.3215	0.1785	0.8222	1.182	1.0079	0.2664	0.5813	0.0738	0.2557	0.4678	0.8692	0.0974	0.4562
AL022311.1	0.3034	0.2452	0.2794	0.052	0.2106	0.1448	0.2024	0.1434	0.1033	0.2192	0.7156	0.3403	0.3609	0.196	0.2884	0.2367	0.2039	0.1191	0.2575	0.2306	0.3208	0.5975	0.2053	0.2202	0.2187	0.2282	0.2448	0.322	0.1377	0.8602	0.3843	0.2448	0.675	0.1762	0.1672	0.6484	0.2172	0.1915	0.7395	0.7237	0.5621	0.21	0.5839	0.1396	0.3336	0.3124	0.2352	0.1823	0.1969
AC106037.2	0	1.3122	0	0.3755	0	0	0.2628	0.1506	0.3732	0.2754	0.9616	0.4835	0.8601	0.3332	0	1.159	0	0	0.1417	0.2562	0.6865	0.2118	0.2326	0.2314	0.2106	0.5819	0.3042	0.1861	0.2527	0.7807	0.4936	1.0105	4.2319	0.4426	0.1895	0.1819	0.523	0	2.4007	0.721	0.6496	0.6742	0.3203	0.6724	0.1387	0	0.1678	1.1087	0.371
STX18-AS1	0.3944	0.5096	0.5028	0.2964	0.3738	0.2881	0.1286	0.4899	0.3064	0.5086	0.2125	0.6234	0.4956	0.384	0.2662	0.2232	0.4822	0.2417	0.5281	0.1456	0.5527	0.4682	0.18	0.2703	0.3359	0.3338	0.1669	0.6668	0.4149	0.2876	0.7987	0.5105	0.398	0.3657	0.2153	0.8959	0.4954	0.4136	0.5154	1.0093	0.6427	0.7717	0.6034	0.3317	0.3328	0.4859	0.8475	0.4376	0.5311
AC105339.2	0.1021	0	0.1525	0.0292	0	0	0.0613	0	0	0.0428	0.4669	0.0626	0	0.0518	0.0602	0.1081	0.0187	0	0.0771	0.0796	0.0889	0.1481	0.0723	0.036	0.0818	0.0452	0.0295	0.1446	0.0196	0.0809	0.2876	0.3402	0.1286	0.1605	0.1472	0.5511	0.1219	0.0351	0.4849	0.1867	0.5047	1.1785	0.2986	0.0131	0.2478	0.092	0.1303	0.1148	0.0961
LINC01409	0.0438	0.1572	0.1743	0.015	0.1182	0.0486	0.126	0.1384	0.0447	0.176	0.0672	0.309	0.1202	0.0532	0.1703	0.1944	0.1249	0.0224	0.1415	0.3581	0.1462	0.6684	0.0557	0.1386	0.1683	0.2479	0.1124	0.3641	0.2927	0.1975	0.1774	0.5112	0.1984	0.2357	0.3178	0.6247	0.3029	0.1173	0.2493	0.3168	0.1903	0.175	0.5757	0.047	0.2658	0.2009	1.541	0.0738	0.2519
MAGEA10-MAGEA5	0.281	0.0673	0	0	0	0	0	0.1545	0	0	0	0.124	0	0	0	0	0	0	0.1818	0.2629	0.4695	0	0.1193	0	0	0.1492	0	0	0.0972	0	0	0.0864	0.236	0	0	0.1866	0.1341	0	0.0616	0.5548	0	0	0	0.3449	0.0711	0	2.2375	0	0
AC025280.3	0.8298	1.3913	0.2754	1.8959	0.6642	0.2688	0.1659	0.1521	0.2826	0.2781	0.971	0.3662	0.1628	1.0934	0.2446	0.0585	1.1535	2.0568	0.2147	0	0.0578	0.1604	0	0	0.1595	0.0979	0.0576	0.047	0.0957	0.1314	0	0.085	0.0464	0	0.1435	0.0459	0.132	0.114	0.1818	0	0	0.2553	0.0539	0.0424	0.035	0.0747	0.127	0.0466	0.0312
AC021851.1	0.4301	0.6556	1.4014	0.536	1.1737	0.3528	0.3283	0.4032	0.6659	0.6879	0.3003	0.9778	0.3453	0.535	0.5187	0.5377	0.9012	0.6517	0.4552	0.8686	1.4291	1.0584	1.1623	0.578	0.7142	1.3498	1.3976	1.2285	0.4509	1.1145	1.321	1.8031	0.985	1.0267	1.217	1.5902	0.8866	0.1209	0.8996	1.4153	0.3478	0.3008	0.743	0.3	0.9155	0.4753	0.9579	0.2968	1.0152
MCM8-AS1	0.0749	0	0.0746	0	0	0.104	0	0	0	0.0941	0.2465	0	0	0	0	0	0	0	0	0.2627	0.0782	0.1448	0.2385	0.0791	0.144	0.1326	0.026	0.0636	0	0	0.4218	0	0.2516	0.0504	0	0.1865	0	0.0772	0	0.1643	0.148	0	0.219	0.2298	0.0474	0.1012	0.2867	0.1263	0.1268
AP001630.1	0.1685	0	0.671	0	0	0	0.101	0	0	0.2117	0	0.1239	0.8266	0	0	0	0.1849	0.216	0.109	0.197	0.7038	1.9545	0	0.1779	0.162	0	0.1169	0	0.0971	1.0005	0	0	1.2732	0	1.748	0.4195	2.0106	0	0	0	0	0.5184	2.3807	0	0	1.5929	0.129	0	0.0951
AC093157.1	0.4253	0.7774	0.9954	0.4603	0.7055	0.3729	0.4519	1.0515	0.737	0.8251	0.4748	1.4927	1.2007	0.6239	1.1085	0.5999	0.868	0.4592	0.9218	1.1167	0.4129	1.3632	1.4891	1.0163	0.7674	0.8849	0.1346	0.9631	0.8518	0.2304	1.3528	3.0508	0.8896	0.7686	1.0579	3.3751	0.4007	0.6152	0.7112	1.2439	1.0691	0.4936	1.8032	0.6525	1.747	0.8666	2.0792	0.6418	1.1076
AC015795.1	0.1281	0	0	0	0.3844	0	0	0	0	0	0	0	0	0	0	0	0.2811	0	0.0828	0.4491	0.4011	0.1238	0	0	0.1231	0	0	0	0	0.1521	0	0.1968	0.1075	0.0862	0	0	0	0	0.4209	0.2809	0	0	0	0	0.081	0	0.098	0	0
AC022079.2	1.3009	2.8043	1.4246	2.2292	5.0762	0.9029	0.5461	0.8048	7.3105	2.2886	1.2845	1.6265	1.2764	1.5822	1.2654	0.9633	4.1401	3.6693	0.4207	0	0.1358	1.1318	3.7286	0.5494	0.2501	0.4606	0.5417	0.9942	0.375	0	1.0255	0.7998	0.9831	0.3503	0.3374	1.9434	1.3971	0.5363	1.2826	1.5695	0.2571	1.6009	0.6972	0.3992	1.2348	1.2299	1.3943	0.7679	0.8811
AC073569.3	1.6194	0.9051	0.5374	0.925	0.8102	0.2248	0.1942	0.1484	1.1031	0.6783	0.8291	0.7146	0.2119	0.1641	0.9547	0.3426	0.8294	0.9689	0.9776	0.3787	0.2255	0.6262	0.1146	0.7979	0.3113	0.3822	0	0.4584	0.9959	0.5129	0.3647	1.3276	1.2691	0.7269	0.56	1.0753	0.5153	1.1128	0.7096	1.3025	0.2134	0.6643	0.4734	0.0828	0.205	0.2916	1.1571	0	0.3656
AC008915.1	0	0.1054	0.0876	0	0.132	0	0	0.0605	0	0	0.2895	0.2588	0	0	0	0	0.0965	0	0.0569	0.1029	0.0919	0.085	0	0.0929	0.1691	0.2336	0.0916	0.2241	0.1014	0	0.0991	0.1352	0	0.2369	0.0761	0.146	0	0.0907	0	0	0.0869	0.406	0.0857	0	0.0557	0.2376	0	0	0.0496
AC093382.1	0.1943	0	0.5802	0.3329	0.5831	0.5393	4.0776	0.4006	0	0	1.2788	1.0002	0	0	0.6872	1.233	0.2132	0	2.0105	1.1357	1.8258	3.0048	0	0.2051	0.3735	0.3439	0.3371	0.6599	1.4561	0.2307	0.6563	0.2986	2.61	0.9156	1.8476	2.4186	0.2318	1.2014	0.8513	1.7046	0.7679	0.2989	0.1893	0.149	0.3688	0.5248	1.7847	3.2764	0.2193
AC007528.1	0	0.2571	0.8548	0	0.3222	0.298	0	0.1476	0.3656	0.2698	0	0.1579	0	0	0	0.2271	0	0.2752	0	0	0	0.2075	0	0	0	0	0.149	0	0.4951	0.5099	0	0.6599	1.9827	0	0.3712	0.3563	0	0	0.4703	0.4709	0.8485	0.6604	0.2092	0.8233	0	0	0.3287	0	0
PPIC-AS1	0.6562	1.1003	0	1.5743	0.7879	0.2733	0.1574	0.2707	4.6936	0.8246	0.288	1.4479	0	1.9954	0.1161	0.2777	1.1523	2.2717	0.0849	0.3069	0.1371	0.5075	0.2787	0.1386	1.0093	0.697	0.0911	0.5572	0.7567	0	0.1478	0.4035	0.1102	0.0884	0.3404	0.7625	0.1566	0	0.4314	0.5758	0	0	0.1279	0.1007	0.0831	0.1773	1.0048	0	0.3704
AC012360.3	1.0034	1.3039	1.594	0.5853	1.4097	0.563	0.7425	0.7925	0.8725	1.8242	1.1945	1.8684	0.9426	0.4868	1.3215	0.7001	1.1246	0.8348	1.2565	1.5974	1.0477	2.0224	1.4957	1.2848	1.0261	0.9825	0.4222	2.5923	0.837	2.4593	1.4425	2.4283	4.2661	1.3654	1.6611	2.7286	2.3182	0.6381	2.8533	3.7229	1.329	3.7766	1.7474	0.3767	1.3104	1.0956	4.3146	1.4402	1.7591
AP002748.6	0	0.0927	0.2311	0	0.0581	0	0.0232	0	0	0.0972	0.0424	0.1423	0.1139	0.0588	0.0684	0.0819	0.0425	0.0248	0.1502	0.0905	0.0808	0.1496	0.0411	0.0817	0.186	0	0	0	0.1562	0.046	0.0436	0.0595	0.065	0.1042	0.1673	0.4175	0.1385	0.0399	0.2967	0.1697	0.0765	0.1786	0.2262	0.0297	0.1714	0.2613	0.2073	0.0326	0.1092
AC073046.1	7.7407	0.6783	3.5711	1.6176	0	4.1931	5.4344	2.0765	1.6075	4.0331	6.2137	8.6089	2.0377	0.8611	1.5025	3.1954	1.4503	0.7262	2.6865	1.1037	6.3086	19.345	0.2004	5.7809	2.9037	2.3394	4.5858	3.5269	7.4018	2.2421	5.1026	8.4157	10.4624	8.6435	8.6508	5.1709	5.8575	4.4756	8.6868	15.53	11.1935	6.3893	5.7951	2.0275	14.9339	8.4144	10.5509	1.592	1.0656
LINC01748	0.6082	0.1423	0.0095	0.0081	0.0071	0.4551	0.6354	1.006	0	0.2866	0.2815	2.6629	0.2238	0.0072	0.521	0.6534	0.2086	0.0061	1.3092	1.4833	0.4962	1.3458	1.7957	0.597	1.1282	0.7528	0.3248	0.7061	0.4685	0.0113	0.2568	1.5118	1.9589	0.5566	0.6326	2.3701	0.0794	0	1.0463	1.6051	1.1879	1.3595	0.7385	1.1554	0.2586	1.0075	3.9904	1.4504	0.0054
AC021321.1	0.4631	0.9507	1.8441	0.3401	0.8936	0.2755	0.1587	0.2729	0.338	0.3325	0.1452	0.5352	0.9736	0.4023	0.819	0.4199	0.4356	0.3817	0.2567	0.7735	1.0362	0.8953	0.4214	1.4668	0.6995	1.5809	0.3673	1.1235	0.4958	0.7071	2.1605	2.7455	0.4444	0.7572	1.2583	2.2512	0.8684	1.2955	1.2321	1.1609	1.3728	0.4071	1.6761	0.1522	1.2559	2.7697	2.0258	0.2789	2.2776
LINC00996	0.4409	0.6093	0.4389	0.6974	0.3563	0.4708	0.4474	1.189	0.231	1.4917	0.4837	1.7461	3.2279	0.1547	4.8585	0.4664	1.4144	0.1304	0.5045	0.4362	0.2833	0.3278	0.288	0.4655	0.2282	0.9306	0.0706	0.3744	0.1173	0.0403	0.2292	0.5734	0.0854	2.8999	0.909	0.3659	0.0809	0.2447	2.7495	0.2976	0.067	0.2087	0.1322	0.026	0.1073	1.0993	0.2856	0.6864	2.6224
AC011912.1	0.1648	0.6414	0.1914	0.6589	1.0717	0.0286	0.1071	0.3209	0.8184	0.2243	0.0301	0.3131	0.0674	0.4175	0.3157	0.0872	0.4973	0.4666	0.1776	0.0963	0.0717	0.146	0.0875	0	0.2112	0.1337	0.0286	0.1049	0.0554	0.0978	0.0928	0.0211	0.0231	0.2219	0.0356	0.1596	0.1147	0.0708	0.2858	0.2259	0.1493	0.0422	0.0268	0.1896	0.139	0.0371	0.0631	0.0116	0.2635
AC108727.1	0.3747	0	0.373	0	0	0.13	0	0.1288	0.319	0.4709	0.6166	1.2401	0.3677	0.2848	0.8284	0.1982	0.4112	0.2402	0.3635	0.2191	1.1738	1.9922	0.1989	0	1.0806	0.1658	0.8451	0.4773	0.6481	0.2225	1.0549	0.576	2.045	0.7568	1.4578	2.488	0	0.1931	1.8473	0.6165	2.5919	1.7292	1.917	1.2935	0.3557	0	0.2869	0.7899	0.8459
AC012076.1	1.1457	0.7388	0.2193	0.9061	1.521	0.0612	0.1321	0.0606	1.2756	0.2215	0.29	0.7778	0	0.8039	0.2338	0.0932	0.4352	1.6666	0.5415	0	0.3681	0.2982	0	0.093	0.2541	0.117	0.1988	0.1871	0	0.2093	0.0992	0.0677	0.074	0.2077	0.1524	0.1097	0.0526	0	0.3379	0.1933	0.0435	0.0678	0.1073	0.0338	0.1115	0.119	0.2024	0.0743	0.0497
LINC00641	6.6223	20.1046	6.5927	24.881	24.3246	2.5484	2.7041	3.1263	37.3635	5.5531	12.3111	12.0624	2.5409	23.4855	5.6736	2.5894	15.4963	26.3879	3.8332	5.7542	1.8566	1.8183	0.7112	1.5236	3.2323	2.5201	1.1042	2.1333	0.572	5.2328	4.3091	1.0496	1.7741	3.6865	2.818	4.2986	0.7687	1.3412	5.2505	6.2174	3.0554	1.9026	2.3916	1.186	1.4023	1.1136	3.1167	1.2928	8.8494
AC025031.2	0	0	0.1169	0.2012	0.1762	0.0815	0	0	0	0.1476	0.1288	0.0864	0.2304	0	0.1038	0.1242	0.2577	0.2258	0.1519	0	0	0.6811	0.2493	0	0	0.2079	0.2037	0.3989	0.4062	0	0.6612	0	0.0986	0.3163	0	0.2924	0.1401	0.2421	0.3859	0.3864	0	0.7226	0.8582	0.7207	0	0	0.0899	0.6932	0.1326
AC068189.2	0.0475	0	0.0473	0	0	0	0.0854	0.0326	0	0.179	0.1042	0	0	0	0	0.2009	0	0	0	0.111	0.0496	0.1836	0	0	0	0.042	0.0494	0.1209	0.0274	0.0564	0.2138	0.4378	0.1196	0.1278	0.2463	0.5516	0	0	0.156	0.2083	0.0469	0	0.3007	0.0364	0.0601	0	0.0363	0.0801	0
AL139353.2	0.157	0.1175	0.1368	0.0673	0.0884	0.0953	0.0588	0.1484	0.1003	0.1233	0.0431	0.2598	0.0193	0.179	0.1562	0.2906	0.1938	0.1635	0.2285	0.2753	0.1025	0.2276	0.125	0.0414	0.2452	0.1911	0.1362	0.4166	0.1018	0.1864	0.221	0.2715	0.1153	0.2246	0.1866	0.456	0.4449	0.1214	0.559	0.4089	0.1551	0.3019	0.5259	0.0602	0.1739	0.159	0.2103	0.1489	0.1772
EPB41L4A-AS1	21.6006	22.5023	38.4259	10.5709	14.8925	33.6758	7.8851	10.3614	12.8823	14.3422	18.958	13.5972	15.6409	9.4074	24.5726	10.3969	20.6617	16.0239	15.3499	10.8077	7.2296	11.8899	23.6712	13.7439	10.6628	5.1928	6.8014	14.0487	5.645	21.8216	16.1458	12.3529	5.5915	5.9315	12.0691	20.7773	5.988	21.4857	18.1043	7.7383	23.1527	16.6865	9.7797	17.9444	15.0299	8.6627	5.7191	20.044	7.1018
LINC01572	0.3049	0.0351	0.1868	0.0301	0.0176	0.1424	0.0879	0.1048	0	0.1547	0.2251	0.263	0.0863	0.0446	0.0674	0.1861	0.1094	0.0526	0.1479	0.2193	0.1653	0.5667	0.0996	0.1238	0.2254	0.2854	0.2441	0.3136	0.3752	0.4038	0.3961	0.793	0.4824	0.1421	0.2889	0.4525	0.1819	0.0967	0.456	1.0224	0.4113	0.8748	0.2885	0.1619	0.1818	0.4434	0.5565	0.3362	0.632
AL354892.3	0.8131	0.3246	1.6639	0.1548	0.4068	0.4703	0.5689	0.4658	0.2308	0.6812	1.0903	1.9601	0.5319	0.206	0.3994	0.7168	0.694	0.2027	1.1979	1.2147	0.4717	2.9256	0.7672	0.7631	0.4776	1.1195	0.4232	1.2274	0.2344	1.4484	2.6452	0.1389	0.5689	0.4866	0.703	2.6994	0.4851	0.2794	1.3361	1.5854	2.5443	0.7644	1.5406	0.4851	2.344	1.8302	2.144	1.2951	1.5042
AC084781.1	0.2245	0	3.9109	0	0	0.2337	0.0673	0.1543	0	0.2821	0.2463	0.2477	0.5506	0	0.0993	0	0	0	0.1452	0.1312	0.9376	0.434	0.1192	0	0.7552	0.1987	0.1947	0.8578	0.453	0	1.3904	0	1.4136	0.1511	0	0	1.4733	6.0157	2.7052	4.3086	0.1109	1.036	0.5469	0	0.7103	0.6064	3.7808	0.2839	0.19
AL162584.1	0	0.2786	0.1158	0	0	0	0	0	0.1981	0.1462	0	0.1711	0	0.3537	0	0.123	0.1277	0.2983	0.1505	0	0.1215	0.2249	0	0	0.1118	0	0.0404	0	0	0	0	0.1788	0	0	0.8045	0	0	0	0.1274	0.1276	0.2299	0	0.0567	0	0	0	0	0	0
PRR26	1.3935	1.7165	0.4439	1.9375	2.6769	0.8345	0.2196	0.3175	1.9661	1.5709	1.0046	1.4875	0.4297	3.1838	0.7534	0.2358	1.4681	2.7717	0.4017	0.2514	0.1414	0.1078	0.3466	0.2186	0.2755	0.0634	0.0718	0.1285	0.0826	0.0473	0.3318	0.1346	0.0735	0.1287	0.0688	0.1256	0.7031	0.4268	0.253	0.2183	0.0393	0.0735	0.1668	0.0244	0.0453	0.0538	0.0061	0.0336	0.0539
DENND6A-AS1	0.8091	0.4845	0.8055	0.6932	0.9108	0.702	0.2426	0	0.6889	0.5084	0.6658	0.1488	1.5878	0.3075	0.8944	0.214	0	0.9077	0.5233	0	0.8449	0.3911	0	0.4272	0	0.3581	0	0.1718	0.2333	0.2402	0.2278	0.3109	0.1698	0.4086	0	0.3358	0.2414	0	0	0.2219	0.1999	0.3112	0.1971	0	0.128	0	0	0.1706	0.4567
AC121247.1	0.4781	0.7157	0.357	1.0241	1.0763	0.1659	0.0717	0.1232	0.5089	0.5257	0.8524	1.1868	0	1.3629	0.7399	0.0632	0.9182	0.2682	0.5025	0	0.4369	0.6355	0.1269	0.2524	3.1023	0.529	0.1659	0.1522	0.1378	0	0.0673	0.1837	0.4014	0.4426	0.62	0.248	0.3566	0.1232	0.1309	0.1311	0.2362	0.1839	0.3785	0	0.1513	0.1614	0.366	0	0.0337
AC004053.1	0.1281	0	0	0	0	0.4444	0.4607	0	0	0	0	0.2825	0	0	0	0.1355	0	0	0.4969	1.7966	0.2674	0.3713	0.9516	0	0.3693	0	0	0.9786	0.2953	0	0.5768	0	0.7526	0	0	0	1.0696	0	0.1403	0.5618	0.1265	1.1819	0	0.3929	0	0.1729	0.1961	0.3239	0
AC096992.2	1.3117	1.7803	1.6976	1.8731	2.7561	1.2442	0.5244	1.5629	2.2337	2.6922	0.5276	3.7624	2.7027	1.396	1.4692	1.11	3.1189	0.8969	2.0362	2.556	3.1047	3.4658	2.4136	1.8466	1.2188	1.6254	0.4552	2.5247	2.0167	1.4539	2.1665	10.0811	1.7989	2.0606	5.6701	3.0846	2.6609	1.2168	1.7244	3.0212	2.9812	1.8833	1.9599	0.9056	1.3281	3.425	5.5899	1.5117	1.3819
AC009908.1	0	0	0	0	0	0.2481	0	0	0	0	0	0	0.1754	0.2717	0	0	0	0	0	0	0	0	0	0	0.1718	0	0	0.3035	0	0	0	1.3735	0	0	0	0	0	0.3684	0.5874	0.588	0	0.2749	0.2612	0.1371	0	0.9655	0.2736	0	0
LINC01194	0	0	0	0	0	0.2784	0	1.7677	0	0	0	0	0	0	0	0	0	0	0	0	0	0	0	0	0	4.385	0.2292	0	1.5234	0.8966	0	5.4394	1.862	0	0	0	0	0	2.9722	0.1552	0	0	0.0115	1.1401	0	0	7.8745	0	0
AC118555.1	0	0	0.1053	0	0	0	0	0	0	0	0	0.0778	0	0	0	0	0	0	0	0	0.2209	0	0	0.1117	0	0	0.0367	0	0.122	0	0	0.1626	0	0	0	0.0878	0	0	0	0.116	0	0	0.0515	0	0.0669	0	0	0	0
AC007128.2	0.4019	0.0963	0	0	0	0.0558	0	0.3868	0	0	0	0.1182	0	0	0	0.1701	0	0	0.052	1.7856	0	1.0101	0	0.1697	1.0045	0.7826	0.1395	0.273	0.139	1.7183	0	1.3591	0.7424	0.0541	1.2509	0.4003	0.9592	0	1.497	0.8816	0.8737	1.4838	0.6658	0.8016	0.1017	0.1086	1.4153	0.1356	0.2722
AL139099.2	0.3672	0	0.1828	0	0.2756	0.1274	0.3303	0.2524	0	0.9229	1.4101	0.8103	0	0	0.8118	0	0	0.1177	0.1188	1.7174	0.5752	0.5325	0.1949	0	0.706	0.8126	0.2549	0.1559	0.2117	0.8723	0.4136	0.2822	0.925	0.6181	0.635	1.0668	0	0	0.4023	1.2083	1.2701	2.2597	1.8787	0.2817	0.1162	0.744	1.1245	0.6193	0.2073
AL360093.1	0.0654	0.0783	0	0.1121	0.1963	0	0.0392	0.0899	0	0.0822	0	0.1924	0	0.0994	0	0.0692	0.0718	0.0838	0.0423	0.2294	0.2048	0.1264	0.1388	0	0.0629	0	0.0454	0	0	0.0777	0.2209	0.3015	0.1098	0.2642	0	0.2171	0	0	0.2149	0.1434	0.1938	0.4024	0.0637	0	0.0414	0.0883	0.2503	0.1103	0
AC109587.1	1.0418	1.1064	0.8023	2.223	1.652	0.4229	0.719	0.7431	2.0418	1.0868	0.8194	0.9975	0.5786	1.6137	1.3905	0.4158	0.9923	3.5281	0.9535	0.2068	0.7389	0.76	0.2087	0.4981	1.0581	1.5831	0.1842	0.6843	0.2266	0.2101	1.2174	0.6647	0.7097	0.4632	0.4588	1.093	0.774	0.0608	0.8829	1.0348	0.9323	0.7257	0.5554	0.4222	0.6219	1.1415	3.3706	0.663	1.3423
LINC00639	0.3428	0.5971	0.0698	0.0667	0.1871	0.0324	0.0374	0.0643	0.0929	0.558	0.1966	0.1318	0.0841	0.1895	0.2204	0.1154	0.7352	0.2097	0.0756	0.0638	0.0244	0.0828	0.0331	0.0165	0.0824	0.0552	0.0108	0.0794	0.0225	0.0093	0.0526	0.012	0.0327	0.1364	0.0673	0.1099	0.093	0.0723	0.3072	0.0342	0.0385	0.0959	0.0152	0.0478	0.0296	0	0.0477	0.0197	0.255
AC108463.2	0	0.6421	0	0	0.2682	0	0.1072	0	0.913	0	0.1961	0.1314	0	0	0	0	0.1961	0.1146	0	0.4179	0.3732	0.8638	0	0	2.0615	0.7909	0.062	0	0	0	0.6038	0.5494	0.3001	0.7219	0.1545	0.2967	0	0	0.1958	0	0.1766	0	0.0871	0.2742	0.1131	0.2414	0.1368	0.6028	0.4035
LINC00885	5.7627	1.0877	18.2086	0	0	16.759	1.1269	6.7385	0.1067	2.6368	3.7451	12.231	2.3354	0	1.7171	2.3191	1.9591	0	4.1324	2.2336	26.7189	18.7701	0.2992	11.177	12.1926	0.499	7.2051	12.4991	13.6871	5.2444	13.4021	3.1291	10.8605	0.4639	8.0417	15.83	11.3985	21.0143	9.3667	15.9725	20.3635	3.9987	16.3426	0.0721	12.7633	22.6294	27.8841	0.0528	1.5202
AP000692.1	1.359	0.4439	1.8449	0.2117	0.5562	0.343	0.5186	0.5945	0	0.7762	2.9818	3.0893	0.7273	0.3756	0.6555	0.5227	1.0846	0.792	1.5981	0.5778	0.129	3.4632	0.1311	0	0.95	0.5467	1.1146	1.049	0.4274	0.5869	2.226	1.1394	7.2611	0.4991	3.7382	1.4355	0.5897	0.1273	2.5715	2.8454	5.3714	4.371	2.6484	0.7581	0.3127	0.5005	1.5132	0.6251	0.3486
AL356481.1	1.3303	1.7317	1.2668	1.4867	2.257	0.7627	0.4683	0.7753	2.6102	1.599	1.0153	1.34	0.7378	2.4622	1.1508	0.6424	2.4438	1.8354	0.7669	0.9806	0.755	1.0344	0.4912	0.5802	0.834	1.0495	0.3111	1.498	0.5502	0.4121	1.4004	1.7781	0.777	0.6815	1.6002	0.8161	1.898	0.3577	0.8871	1.1102	0.6001	0.7118	0.6623	0.5546	0.3477	0.5859	1.9926	0.3414	0.7672
Z82243.1	1.7123	0.1864	0.7749	1.3337	0.2336	0.6482	0	0.321	0	0.3912	1.7078	1.9463	3.9711	0	2.4778	1.8113	0.6833	0.3992	1.4096	1.092	1.3004	1.5048	2.1482	0.1644	0.2993	1.3778	0.108	0.6609	0.0897	0.9243	1.2271	0.4785	0.7842	0.3144	0.5383	1.1628	0.5573	0.4813	1.8759	3.2439	0.9229	0.4789	1.8203	0.7165	0.4925	1.6819	2.0259	0.7876	0.9664
AC117834.1	0.0778	0.0931	0	0.2665	0	0	0	0	0	0	0	0.1716	0	0	0	0	0	0	0	0.0909	0	0.2255	0	0	0.2242	0.0688	0.0809	0.066	0	0.0923	0	0.478	0.457	0.0523	0	0.0645	0	0	0	0.0853	0	0	0.2273	0	0.246	0	0	0	0.0439
AL450344.3	0.5844	1.1664	0.7757	0.6676	0.2923	0.5408	0.1168	0.8034	0	0.2448	1.0685	2.5787	0.3822	0	1.2057	0.8242	1.4964	0.8741	2.8977	0.2277	0	0.1883	0.8271	0.617	0	0	0.2028	1.4886	0.3369	0	0.2194	0.5988	1.472	0	0	0.8083	0.4649	0.2008	0.4268	0	0.1925	0.2996	0.2847	0	0.1233	0.7892	0.1491	0	0
AP000302.1	0	0	0	0	0	0	0	0	0	0	0.1213	0	0	0	0	0.1169	0	0	0	0	0	0	0	0.1167	0.2125	0	0	0.6571	0.3187	0.1313	0	0.5098	0.3713	0.0744	0.0956	0	0.1319	0.1139	0	0	0.1092	0.3401	0	0	0.07	0.1493	0.0846	0	0
AC009318.3	1.4638	5.0839	1.8945	4.0134	4.8332	1.2192	1.0534	2.6162	4.7362	7.1739	1.6059	3.1221	2.5853	4.451	3.3655	1.0839	3.5342	2.8152	2.367	1.0269	1.8343	1.698	1.2432	1.2365	2.5328	1.6843	0.9143	1.1187	2.7851	1.0431	3.2969	4.0501	2.9498	4.435	2.278	3.8877	1.9214	2.7158	2.2451	2.8899	2.3144	3.3777	1.3551	0.5614	1.8526	1.977	1.9051	0.9875	1.6524
UBE2Q1-AS1	0	0.2041	0.1697	0.2921	0.2558	0	0.4088	0.1172	0	0	0.7479	0.6268	0	0.2591	0.6029	0.1803	0	0	0.3307	0.5978	0.7119	0.659	0.1809	0	0.8192	0.7543	0.1183	0.1447	0.4913	0.4048	1.7274	1.3099	2.7191	0.6885	0.4421	2.2634	0.8135	0	4.2946	3.7387	4.0421	1.8353	2.4913	0.1307	0.4314	0.6906	0.5219	0.4312	0.481
PDXDC2P-NPIPB14P	0.7336	0.5101	1.8965	0.2433	0.1598	0.1642	0.1206	0.4717	0.1612	0.3271	1.1553	0.8093	0.3831	0.1079	0.7638	0.5883	0.5843	0.1441	0.5969	0.2213	0.6548	2.9852	0.3643	0.887	2.161	1.4347	0.1642	0.8339	0.8459	0.6183	2.2518	1.1458	3.5864	0.3903	0.6547	2.2095	1.2848	0.2317	1.7628	2.842	2.3617	0.9647	1.4643	0.1634	1.0407	1.8696	1.0326	0.5787	0.394
AC025031.4	0.1126	0.0809	0.2913	0.0771	0.1689	0.0312	0.081	0.1702	0	0.0849	0.1482	0.7781	0.4859	0.0342	0.2389	0.0238	0.247	0.0289	0.1456	0.1316	0.3291	0.9792	0.454	0.2614	0.1515	0.1594	0.414	0.1338	0.026	0.1604	0.3295	1.4186	0.2268	0.0909	0.253	0.6165	0.2149	0.0696	0.7645	0.6913	0.6228	0.1039	0.5484	0.1554	0.2137	0.2736	0.3963	0.1139	0.2287
AF117829.1	2.224	1.5429	1.7	1.5419	1.197	1.4548	0.4967	1.2722	1.1231	0.7774	1.8733	2.805	1.6704	0.9871	1.2116	0.3948	1.498	1.4191	1.078	2.6121	0.8755	2.4463	0.7707	1.2955	2.3442	1.2534	0.8001	1.9839	0.9698	2.3133	4.4044	3.7092	1.7858	1.4078	2.5724	2.9023	2.2878	1.702	3.6349	2.3831	1.2074	2.2493	1.3874	0.549	1.0288	3.6871	1.2642	1.9012	5.872
AP003117.1	0.1329	0.955	0.7939	1.3665	2.3936	0.0922	0.0797	0.3654	1.358	0	0.1458	0.1955	0	0.6062	0.4701	0.1406	0.5834	0.5964	0.1719	0.1554	0.2776	0.1285	0	0.1403	0.3833	0.1176	0	0	0	0	0.1497	0.2043	0	0.0895	0	0	0.3172	0.137	0.1456	0.2915	0	0	0.1295	0	0	0	0	0	0
AP000428.1	0	0	0	0	0	0	0	0	0	0	0	0	0	0	0	0	0	0	0	0	0	0	0	0	0	0	0.0575	0.5633	0	0	0	1.5294	0	0	0	0	0	0	0	0	0	0	0.3232	0.1272	0	0	0	0	0
AC002128.1	2.1741	0.434	1.5873	0.1242	0.4351	0.3018	0.6953	0.8469	0.2468	0.5464	3.7368	6.929	2.3465	0.2204	1.2176	1.4566	1.1134	0.0465	1.7343	1.6099	0.9838	4.2033	0.6155	0.9947	0.5573	1.796	0.6538	0.8615	0.2507	1.5492	1.7954	1.2253	5.4765	1.0246	0.8772	2.3458	1.8161	0.6723	1.6673	2.9409	2.578	1.5607	3.5663	0.3336	0.5503	1.566	5.548	0.4889	0.7362
AC112484.5	0.0812	0.1297	0.3235	0.0464	0.1626	0.094	0.0162	0.0745	0.0922	0.5104	0	0.3983	0.0266	0.0823	0.0239	0.0859	0.0297	0.0521	0.2452	0.3166	0.1131	1.0471	0.1437	0.0286	0.1302	0.024	0.1691	0.115	0.2966	0.2573	0.244	2.1645	1.2733	0.0365	0.6555	0.7417	0.0323	0.1116	0.3263	0.6831	0.5084	0.2916	0.5805	0.1246	0.0857	0.4023	0.9122	0.0228	0.1223
AC004893.2	0.0491	0.0588	0.171	0.0421	0	0.0341	0.1472	0.1012	0.1254	0.0617	0.2423	0.1986	0.1204	0.0746	0.0651	0.1038	0.1077	0.1101	0.0794	0.1435	0.0769	0.261	0.0521	0.1037	0.4011	0.1521	0.0511	0.2084	0.0566	0.1457	0.304	0.1509	0.1855	0.0661	0.191	0.55	0.0586	0.0253	0.0807	0.2423	0.388	0.2265	0.0717	0	0.1087	0.4641	0.5637	0.1242	0.1662
LINC02443	0.1012	0	0.0504	0	0	0	0	0.0116	0	0.1059	0.0185	0.0744	0.0165	0	0.0149	0.0357	0.0185	0	0.0654	0.0197	0	0.1304	0	0.1068	0.0486	0	0.0585	0.0716	0.0972	0.04	0.019	0.311	0.0283	0.0568	0.0875	0.084	0.0201	0	0.3879	0.0185	0.05	0	0.0739	0.0647	0.1814	0.0228	0.1033	0.0284	0.0285
RBM5-AS1	0.1594	0.0636	0.2644	0	0.0797	0	0.0637	0.1826	0	0.2003	0.2914	0.4689	0.0521	0.0808	0	0	0.1166	0.0681	0.1374	0	0.1109	0.4108	0.0564	0.0561	0.1532	0.1411	0.0184	0	0.0306	0.1893	0.2393	0.1633	0.4014	0.2861	0.2296	0.4409	0	0.0548	0.1746	0.6409	0.5249	0.1634	0.1812	0.2038	0.0336	0.1435	0.2847	0.1792	0.1199
AL031666.3	0	0	0.0729	0	0	0	0	0.1006	0	0.2759	0	0.3768	0	0	0	0.1548	0	0	0.0473	0	0.0764	0	0	0	0.2111	0	0	0.1864	0	0.0869	0.0824	0	0.9218	0.0493	0.0633	0.6682	0	0	0	0	0.217	0	0.214	0	0	0	0.1681	0	0
AC091180.2	0.062	0.2968	0.2467	0.3716	1.3947	0	0.0372	0.1278	1.055	0.3114	0.068	0.2278	0.0608	0.518	0.2191	0.1311	0.272	0.8142	0.02	0.1449	0.0323	0.0599	0	0.0981	0.1191	0.1371	0.043	0	0.0179	0.0736	0.0349	0.2857	0.104	0.438	0.2142	0.1028	0.1479	0.0958	0.2036	0.2718	0.153	0	0.0604	0.0475	0.2156	0.0418	0.1186	0.0261	0.6818
AL353697.1	0.2446	0.2197	0.0609	0	0	0.2547	0.0367	0.0841	0	0	0.0671	0.2249	0.36	0.093	0.1082	0.0647	0.2685	0	0.0791	0	0.447	0.2956	0	0.1291	0.7054	0	0.0637	0.4154	0.3526	0.0726	0.3443	0.376	0.6162	0.2882	0	0.6598	0.073	0.1891	0.603	0.2012	0.0604	0.4704	0.149	0.0469	0.1935	0.3304	0.0468	0.0516	0.5177
FMR1-IT1	1.932	0.2571	1.7097	0.3678	0.6443	0	0.5149	0.5903	0.7311	1.079	1.413	3.1576	0.2106	0	0.5695	1.1354	1.6491	0.5504	0.6942	0	1.3449	2.2826	0.6836	0.2267	1.4444	0.76	0	1.276	0.7426	0.2549	0.7252	2.3097	3.6049	1.0117	4.2685	2.8506	1.2808	0.4425	3.2924	1.1772	4.2424	3.6324	2.301	0.1647	1.2226	2.3194	2.3007	0.181	2.302
AC006159.1	1.1445	0.4569	0.1899	2.2881	0.2863	0	0.2288	0	0	0	0	0.1403	0.5615	0.29	0	0.2018	0.4187	0.3668	0	0	0	0.1844	0.6075	0	0.3667	0.3377	0.0662	0	0	0	0	0	0.3203	0	0	0	0	0	0	0	0	0.2934	0.0929	0	0	0	0	0.3217	0.2153
AC004637.1	0.7638	4.0248	0.4562	8.6383	2.2926	0	0.1832	0.105	6.7636	0.3839	0.1676	2.4717	0.1499	10.2188	2.1613	0.9696	3.8558	6.0715	0.494	0.1786	0	0.7383	0	0.1613	0.4405	0.4056	0.106	0	0.0881	0	0	0	0.1283	0	0	0	0.1823	0	0	0.1675	0.3019	0.235	0.0744	0	0	0	0.2339	0.1288	0
AL391684.1	0.1898	1.0538	1.0306	0.2661	1.0228	0.1078	0.15	0.1542	0.4701	0.1951	0.3975	1.0659	0.2963	0.4328	0.4043	0.3285	0.4923	0.4424	0.385	0.3631	0.6396	1.6345	0.2564	0.5192	0.6137	0.4123	0.1108	0.2344	0.4974	0.1947	1.603	1.8299	0.2825	0.2788	0.455	1.4177	0.3809	0.3912	0.9734	0.9651	1.2105	0.637	1.0802	0.3772	0.4804	0.8156	0.8321	0.3565	0.667
AC004967.2	0.347	0.277	0.6141	0.1982	0.4628	0.0803	0.1387	0.318	0.0656	0.3391	1.734	1.0207	0.1891	0.293	0.4772	0.5709	0.6769	0.0494	0.4737	0.9014	0.5233	1.7142	0.4092	0.6105	0.5188	0.2047	0.214	0.3928	0.2445	0.2747	0.2605	1.4221	1.845	0.2076	0.8999	0.5119	0.552	0.0397	1.267	1.4798	2.1332	0.6523	0.7137	0.1479	0.1708	0.9892	0.9739	0.2926	0.4787
AL138820.1	0.1943	0.482	0.2073	0.2616	0.3541	0.2023	0.0832	0.2958	0.4491	0.2093	0.2436	0.296	0.0953	0.211	0.135	0.1909	0.1828	0.258	0.1975	0.1136	0.087	0.2817	0.0295	0.1172	0.1334	0.0737	0.0626	0.0825	0.136	0.6923	0.2501	0.2133	0.1282	0.3271	0.204	0.3686	0.2153	0.1287	0.4105	0.2588	0.2743	0.0427	0.0541	0.0319	0.3338	0.0937	0.2763	0.1404	0.3682
AC110048.2	0.0876	0.1312	0.1309	0.0563	0.1973	0.0456	0	0.0452	0.1679	0.0551	0.1202	0.2337	0.0322	0.1499	0.0775	0.0232	0.2164	0.0421	0.0283	0	0.0343	0.0741	0.0581	0.0347	0.1896	0.1551	0.0532	0.0186	0.0189	0.013	0.0864	0	0.0184	0.059	0.0663	0.0455	0.0392	0.0903	0.036	0.0721	0.0541	0.0337	0.1601	0	0.0139	0.0296	0.0419	0.0092	0.0433
AC022001.3	0.4942	0.5918	0	0.6351	0.1854	0.2572	0.2223	0.3397	0.2104	0	0.1355	0.2726	0.6061	0.7513	1.2017	0.2614	1.0846	0.0792	0.3196	0	0.129	0	0.1311	0	0	0	0.0857	0	0.0712	0	0	0.1899	0	0.1664	0	0	0.8845	0.2547	0.2707	0.271	0	0.19	0.301	0	0	0.3337	0.0946	0.1042	0.5578
AL390719.3	0.2017	0.1611	0.1339	0	0	0.3267	0.0403	0.0462	0	0.7605	0.5164	0.8407	0	0.1022	0.0595	0.2845	0.1476	0.0862	0.4349	0.5503	0	1.95	0.0714	0.142	0.1293	0.1785	0.1167	0.2855	0.3877	0.3194	0.6058	0.3101	0.734	0.1358	0.4069	0.5581	0.321	0.1386	0.3683	0.885	0.5316	1.0344	0.5897	0.1032	0.0851	0.1816	0.6692	0	0.0759
AL358216.1	2.2218	1.0111	4.1141	0.533	0.5335	1.8504	0.2398	0.3055	0.0757	0.1675	1.8037	2.7125	0.0872	0.2702	0.3144	0.141	0.6339	0.1709	0.9197	0.052	0.5568	0.043	0	0	0.0854	0	0.0308	0.2264	0.1025	0.3694	4.1534	0.1366	0.1866	0	0	0.0369	0.3712	3.5266	0.0487	0.0487	0	0	0.0866	0	0	0.06	0.068	0.0375	0.1003
AC011466.1	0.1354	0.2027	0.5392	0.116	0.1524	0.1175	0.0812	0.1164	0.0576	0.3403	0.0743	0.498	0.0664	0.0515	0.2095	0.0358	0.5573	0.0217	0.0657	0.5145	0.2121	0.4254	0.2516	0.2145	0.1952	0.1498	0.1527	0.1725	0.4294	0.1206	0.3812	0.4683	0.6822	0.2963	0.2927	0.3091	0.202	0.0349	0.2596	0.297	0.4683	0.3645	0.4618	0.0519	0.15	0.2743	0.5183	0.314	0.3439
AC022272.1	0.3791	0.3405	0.566	3.2477	0.1422	0	0.2273	0.0651	0.4841	0.2382	2.0792	1.1848	0	1.1526	0.2514	0	0.416	0.729	0.1226	0.2216	0.1979	0.0916	0.2012	0	0.0911	0	0.2631	0	0.0546	0.4502	0	0.2913	0.6365	0.0638	0	0.0786	0.2262	0.1953	1.2458	0.2079	0.5618	0	0.0462	0.0727	0.1199	0	0.1451	0.2397	0.107
NUTM2B-AS1	0.789	1.1606	1.1701	1.1332	0.855	1.2384	0.856	0.8147	0.7582	1.1231	1.8031	0.9343	0.5686	0.7018	1.0451	0.9628	0.9485	0.892	1.3573	1.7148	1.1282	2.0349	1.1851	1.3412	1.6207	1.3098	0.3419	1.6263	0.8815	1.4969	2.7909	0.0453	0.5608	1.6686	1.2143	2.6113	1.6565	0.7424	1.7718	1.8672	2.7854	1.4756	1.1182	0.5852	1.5787	1.9809	2.8347	1.0049	1.9439
AC131009.3	4.1048	2.1507	3.0649	0.8792	2.3102	0.8903	2	2.2926	0	1.2895	6.755	4.7171	4.531	1.5602	0.9075	2.7138	3.9417	1.4802	0.9956	5.3992	3.2148	8.4319	16.0684	8.3973	1.7263	19.528	7.3889	3.2677	0.8875	42.0459	2.3113	5.9152	4.0928	2.4182	3.1052	4.6844	7.6535	8.4616	9.837	9.8483	10.901	3.9465	8.6248	3.1488	7.1433	8.6622	11.9806	7.5718	12.8869
AL138921.1	0	0.2751	0.5718	0.0984	0.3448	0.0797	0.1033	0.3158	0.1956	0.1443	0.6931	0.3802	0.1691	0.0873	0.4063	0.3038	0.4412	0.0368	0.2229	0.0672	0.4198	0.2776	0.3048	0.1213	0.4969	0.4575	0.0598	0.1463	0.0993	0.341	0.5821	1.1477	0.6269	0.232	0.3972	0.6674	0.5483	0.0592	0.8809	0.8189	0.681	0.4418	0.4757	0.0881	0.109	0.4654	0.2198	0.678	0.6159
NPTN-IT1	1.0321	1.6995	0.899	1.9896	3.485	0.0224	0.2514	0.4212	2.5264	0.5269	1.5568	2.3957	0.0316	3.7265	0.2852	0.8529	1.3096	1.4679	0.5006	0.2262	0.4041	0.9976	0.1027	0.0341	1.1161	0.2569	0.0895	0.1369	0.1302	0.0383	1.0169	0.4957	0.352	0.5211	0.3346	0.7495	0.1155	0.0332	1.9433	0.8489	1.1792	3.076	0.8485	0.2721	0.2653	0.1742	1.1851	0.1632	0.4369
AL034374.1	0.5375	0.8046	0.4013	0.6907	0.4033	0.4663	0.0806	0.3694	1.3728	0.6754	0.5896	0.1976	1.7138	1.0214	0.5941	0.4264	0	0.8613	0.3476	1.4138	0.1403	0.5195	0	0.4256	0.5166	1.3081	0	0.2282	0.1549	0.4787	0	0.2065	0.2256	0.2714	0.1162	0.4461	1.2827	0	0.1472	0.2947	0.1328	0	0.1964	0.4123	0.085	0.3629	0.5143	0	4.1708
AC027279.1	0.2406	0.3088	0.2567	0.2062	0.3611	0.3459	0.1649	0.2836	0.1171	0.216	0.0943	0.0758	0.4553	0.1829	0.7599	0.0909	0.4715	0.1543	0.2334	0.3014	0.4128	0.1495	0.073	0.0544	0.0661	0.2434	0.2922	0.0584	0.2081	0	0.0774	0.6605	0.0722	0.1157	0.1189	0.4137	0.0205	0.9389	0.2824	0.0943	0.051	0.1322	0.4438	0.1055	0.2719	0.1161	0.1711	0.1884	0.097
AC098679.4	0	0	0.05	0	0	0.0349	0	0.0691	0	0	0	0.3694	0	0	0	0	0	0	0.065	0.1762	0	0.1457	0	0.053	0.0966	0.0889	0	0.1706	0.029	0	0.0566	0	0	0	0.0868	0.5836	0.1199	0.3106	0	0	0.0496	0	0	0.0771	0	0	0.0769	0	0.0283
RAP2C-AS1	0.7038	1.8512	0.7131	2.3903	1.7918	0.4099	0.2261	0.3801	2.6751	1.3581	0.455	1.7561	0.2959	2.6749	0.5112	0.3855	1.324	2.0301	0.5202	0.5143	0.1575	1.1055	0.1467	0.1592	0.749	0.545	0.0392	0.1921	0.0652	0.1492	0.6935	0.3863	0.211	0.5753	0.804	0.2086	0.2849	0.0777	0.2616	0.5927	0.5712	1.0632	0.4164	0.4531	0.2624	0.3904	0.7119	0.1907	1.7023
AC018521.6	4.3959	19.7416	6.1268	17.7017	18.8023	1.5255	3.8223	3.0217	21.3343	10.7716	4.3403	5.8194	0.8626	16.3737	3.1097	3.4875	13.5076	12.9626	5.8286	2.0558	0.918	5.949	1.6333	2.0886	2.9579	3.3071	0.6864	4.4792	0.6336	3.3933	3.9602	2.3649	5.1673	1.0359	3.4204	1.2769	0.7868	0.2265	1.2039	4.3391	3.475	0.6762	1.9276	4.215	1.3909	0.8905	3.87	1.112	2.7291
PCBP2-OT1	0.3744	0.2989	0.2485	0	0	0	0.0748	0.1716	0	0.4705	0.9584	0.9178	0	0	0.1104	0.264	0	0	0.1614	0.7295	0.1303	0.3619	0.3974	0.2635	0.4798	0.1105	0.1299	0.4239	0.072	0.1482	0.7027	1.3428	0.9431	0	0.3237	0.1036	0.1489	0	0.957	1.6425	1.1099	0.192	0.2432	0	0.1579	0.3371	0.2866	0.1052	0.2817
AC091053.2	0.1371	0	0	0	0	0	0	0	0	0	0.1504	0.2017	0.1345	0	0	0	0	0	0	0.1603	0	0.3976	0	0	0.1318	0	0	0	0.0791	0	0.1544	0	0.2303	0	0	0.1138	0	0	0.1502	0	0.271	0	0	0	0	0.3704	0.2099	0.3469	0.0774
AC104984.5	0	0	0	0	0	0	0	0	0.3483	0	0	0	0	0	0	0	0.2245	0	0.1323	0	0.2136	0	0	0	0	0	0.071	0	0.2358	0	0	0.3144	0.1717	0.1377	0	0.5093	0	0	0.4481	0.2243	0.2021	0.3146	0.0997	0	0	0	0.1566	0.5174	0
AC005379.1	0.2245	0	0	0	0	0	0	0	0	0.2821	0	0.3302	0	0	0	0	0	0	0	0	0.2344	0.217	0	0	0	0	0.0779	0	0	1.333	0.2528	0	0	0.3023	1.1644	0.1863	0.2679	0	0	0	0	0.6906	0.3281	0	0	0	0	0	0.1267
AC055811.3	0	0	0	0	0	0	0.0644	0.0738	0	0	0.1178	0.3158	0	0	0	0	0	0	0	0.1255	0	0	0	0	0.1032	0	0	0.1823	0	0	0.1209	0.165	0.0901	0	0.0928	0.1782	0.1281	0	0.1176	0.3532	0.1061	0.1651	0.0523	0	0	0	0.0822	0.2715	0
AL121957.1	0.6095	0.584	0.1214	2.0889	0.7318	0.0846	0.0731	0.0838	1.038	0.3064	0.8024	0.269	0.598	0.3707	0.2156	0	1.204	2.0318	0.1577	0	0	0.707	0.1294	0.2574	0.1172	0	0.1269	0	0	0.7239	0.1373	0	0	0	0.3162	0.1012	0.2909	0	0	0	0	0.1875	0.0594	0	0	0	0	0	0.0688
LINC02043	0	0	0.08	0.1377	0	0.0837	0.0482	0.0553	0	0.0505	0.0882	0.0296	0.7493	0	0.0711	0.085	0.0882	0.0258	0	0.094	0.042	0	0.0427	0.2546	0	0.0711	0.0697	0	0.0695	0.8592	0	0.1853	0.1687	0.0812	0.1042	0.0334	0.0959	0	0.1321	0.0441	0.0397	0.3091	0.1567	0.2466	0.0254	0	0.2154	0.1695	0.0907
AC073257.2	0.934	1.3982	0.3487	0.0667	0.4088	0.8103	0.5134	0.6955	0.2651	0.5868	0.4696	0.5152	2.2529	0.6508	1.4798	0.2058	1.1531	0.474	0.3021	0.273	0.5283	0.1505	0.2066	0.1233	0.4115	0.0344	0.135	0.6279	0.1346	0.2311	0.6574	0	0.2287	0.2882	0.0673	3.2945	0.8359	0.361	0.3411	1.0244	0.2307	0.1197	0.2465	0.0896	0.4433	0.4205	0.0596	0.1313	1.3838
JARID2-AS1	1.4564	0	0.6444	0.2773	0	0.7862	0.5823	1.0012	0	0	0.1775	0.238	0.3176	0	1.2879	0.5135	1.0655	0	0.8373	0.946	0.5069	1.7207	1.2025	0.1709	0.1556	0.7161	0.5615	1.3741	2.6124	2.6906	0.7289	0.995	1.6305	0.8716	0.1399	1.0745	1.7379	1.0008	1.0637	0.7099	0.4797	0.7468	0.9461	0.3724	1.8433	3.4969	0.7433	0.9552	1.7353
AC027243.2	0	0	0	0	0	0.1412	0	0.2796	0	0.1278	0	0	0	0	0	0	0	0	0.3289	0.2378	0.1062	0.4915	0.3239	0.1074	0.0978	0.18	0.0353	0.1727	0	0.1208	0.4581	0.6253	0.427	0.5478	0.7034	0.0844	0.3641	0	0.1114	0	0.1005	0.3129	0.1982	0.7021	0.1287	0.1374	0.0779	0.0858	0.287
RPL37A-DT	0.2378	0.4746	0.2367	0.4074	0.7137	0.22	0.1901	0.5176	0.2699	0.5478	0	0.3206	0.3111	0.9037	0.2803	0.2096	0.5219	0.2032	0.2051	1.0193	0.2897	0.1532	0.1683	0.3766	0.6476	0.3157	0.2613	0.4711	0.3884	1.3648	0.1339	1.1574	1.2644	0.2401	0.9936	0.3618	1.2295	0.1634	0.3473	0.7823	0.8223	0.5486	0.5213	0.6384	0.326	0.4817	0.8191	0.5013	0.6486
AL138759.1	0	0	0	0	0	0	0.0685	0.0785	0	0	0	0	0	0	0	0	0	0	0	0	0.2384	0.331	0.1212	0.4821	0.1097	0	0	0	0	0.1356	0	0.3509	0.1917	0.3074	0	0.1895	0	0	0.1251	0	0	0	0.1112	0	0.0722	0	0	0	0
AC211433.1	0.0252	0.0905	0.1003	0.0432	0	0	0.0302	0.052	0	0.2533	0.1382	0.3151	0.0247	0.0766	0.0223	0.1066	0.083	0.0162	0.0163	0.0295	0.1842	0.4628	0.0535	0.1064	0.1696	0.0669	0.1312	0.0642	0.0581	0.2095	0.3121	0	0.3174	0.1188	0.2179	0.3765	0	0.0519	0.5521	0.3593	0.5976	0.2326	0.2824	0	0.0957	0.1021	0.3472	0.085	0.0284
AC084757.2	0	0	0	0	0	0	0.0818	0.2812	0	0	0	0.1003	0	0	0.1206	0	0	0	0.0882	0.1594	0.2848	0.2636	0.2895	0	0	0.4827	0.0946	0.4631	0.1572	1.2955	0	0	0.229	0	0	0.4527	0.1627	0.4216	0	0	0	0.2098	0.3986	0.4184	0.1726	0.1842	0.2088	0.115	0.077
AC004039.1	0.0412	0.1479	0.1229	0	0	0.0571	0.0987	0.0849	0.0701	0.2069	0.0903	0.7567	0	0.0626	0.182	0.1741	0.271	0	0.1331	0.2406	0.1289	0.2387	0.1311	0.0869	0.1978	0.1821	0.0857	0.6291	0	0.0489	0.2781	0.1265	0.1037	0.0554	0.0356	0.4441	0.0982	0	0.2254	0.2708	0.2847	0.1266	0.2206	0.1263	0.0781	0.1112	0.3781	0.3124	0.2323
MORC2-AS1	0.1081	0.0971	0.2153	0.0463	0.1217	0.2064	0.081	0.0557	0.046	0.1698	0.089	0.4771	0.1061	0.0411	0.0239	0.0572	0.089	0.0347	0.1923	0.0632	0.0847	0.0261	0.1148	0.0285	0.0779	0.0957	0.1407	0.0689	0.2026	0.2247	0	0.4986	0.6355	0.364	0.3505	0.3814	0.258	0.0557	0.4146	0.415	0.1068	0.0416	0.2239	0.1451	0.1539	0.4381	0.1862	0.0228	0.2441
AC011815.1	0.3193	0.6842	1.4888	0.4319	0.5044	0.2099	0.1612	0.6699	0.4292	1.0135	0.6268	1.0381	0.7254	0.6897	0.6538	0.711	0.3135	0.2047	0.7825	0.9233	2.5793	0.5522	1.8551	0.4613	1.4537	0.9667	0.3615	0.9845	0.4553	2.3946	1.0029	0.3358	0.4938	1.086	0.4358	0.9065	0.1805	0.3983	1.0677	1.5849	0.6808	0.2585	0.4257	2.2041	1.1165	0.9304	1.8266	0.4959	0.6733
RBMS3-AS3	0.2612	0.8641	0.2105	0.3197	1.1388	0.1295	0.0597	0.2736	0.8685	0.3908	0.1911	0.6404	0.0366	0.3972	0.231	0.0526	0.4095	0.3589	0.0966	0.0582	0.052	0.0721	0.0396	0.0131	0.3707	0.033	0.0647	0.0951	0.0143	0	0.014	0.0574	0.0104	0.0754	0.0108	0	0.1039	0.0898	0.2317	0.0546	0.0369	0	0	0.7729	0.0787	0.0336	0.1809	0.6294	0.0702
AP005899.1	0.8121	2.2693	0.9432	0.2319	0	0.1879	0.4058	0.3722	0	1.7008	4.4547	3.7827	0	0.6173	0.3591	1.1454	0.7427	0.2603	0.6128	0.4747	1.1307	1.9625	0.5747	0	0.2602	0.4792	0.1409	0.9194	1.7948	0.4822	0.4573	13.3149	2.6138	1.458	0.234	1.348	1.2921	0	5.6346	3.2659	2.0062	2.0821	1.1211	0.4153	0.3426	1.2796	2.2796	1.2555	0.4583
AC090589.3	2.0524	1.0754	4.3419	0.8792	1.5401	0.8903	1.2308	0.8818	0.6553	1.4507	6.1921	3.2077	1.5103	0.195	2.8358	2.5781	2.5339	0.3289	2.2401	1.4998	1.8753	3.348	1.2256	1.7607	1.9729	2.2707	0.5786	0.4357	1.8489	1.6757	3.178	0.7887	3.0158	1.1227	1.6635	4.578	1.5307	0.9255	4.6374	4.2207	3.4224	4.7358	2.125	1.1808	1.7858	4.3311	11.686	1.947	1.7376
AP001001.1	0.3543	0.2121	0.1763	0	0.2658	0	0.0708	0.0812	0	0.371	0.4534	0.3908	0.0579	0	0.1566	0.6871	0.4536	0.1136	0.1528	0.069	0.0617	1.1415	0.0627	0.0623	0.3405	0.0523	0.0205	0.3008	0.2043	0.2104	0.9309	0.5446	0.7932	0.1988	0.3063	1.3232	0.3523	0	0.5175	1.1657	0.7002	0.1817	0.9781	0.0906	0.1121	0.3987	0.0452	0.249	0.2
DSCR9	0.1162	0	0	0.0664	0	0	0.0232	0.1864	0	0	0.2125	0.057	0	0	0.0685	0.0819	0.1275	0	0.0251	1.6755	0.1213	0.1498	0.2467	0.0409	0.1489	0.1714	0.0538	0.0987	0.0447	0.138	0.0436	0.0595	0.1626	0.0261	0.1005	0	0.6933	0.0798	0.0849	0.2974	0	0.2979	0.0944	0.0594	0.0245	0.0523	0.5041	0	0.1749
AC015871.3	3.6148	5.46	5.6736	3.7388	6.207	2.0116	1.7185	3.1788	3.8265	2.8236	4.3944	4.1195	3.1313	3.4657	4.4347	1.8946	5.6824	5.8453	3.6439	0.1904	1.1222	4.2497	1.21	1.0315	2.9112	2.2482	0.5311	3.7054	2.1404	2.4365	4.8408	2.7531	1.6406	2.631	2.2805	6.2435	2.7591	4.0949	4.2454	3.3217	9.2033	0.1002	3.3479	1.0492	1.6898	4.838	7.0054	3.1305	2.3526
AL513327.1	0.9169	0.5051	0.8763	0.44	1.0459	0.14	0.4839	0.2899	0.406	0.7374	3.2995	1.2004	0.4858	0.3625	1.0379	0.388	0.3824	1.7987	0.2965	0.7504	0.2872	1.1168	0.3699	0.3679	1.3221	1.2498	0.4836	0.436	0.2538	0.2614	1.0119	0.7893	1.971	1.21	0.6976	2.1004	0.4377	0.1134	0.884	1.3275	1.0148	0.4796	1.0543	0.1969	0.4526	0.9412	1.5864	0.7577	1.418
LINC01416	0.0537	0.0482	0	0	0	0.0186	0	0.1845	0	0.1012	0	0.0395	0	0	0	0.0142	0	0	0.0521	0.0941	0	0	0.0712	0	0.1419	0.0712	0.0093	0.0114	0.2089	0	0	0.4331	0.0113	0	0	0.0111	0	0	0.5291	0.1471	0	0	0.0261	0.2161	0.0849	0	0.38	0.0905	0
AC008781.1	0.2371	0	0.118	0	0	0	0	0	0.2019	0	0.1301	0.0872	0	0	0.2097	0.1254	0	0	0	0	0	0.4585	0.1259	0.2504	0.4559	0.3148	0.1234	0.2014	0.1367	0.1408	0.1335	0.1822	0.0996	0	0.1025	0.1968	0.1415	0	0.1299	0	0.2343	0.3648	0.1155	0.091	0.1501	0.3203	0.0908	0.2999	0.0669
SSBP3-AS1	0.4209	1.2434	0.7263	0.6732	0.379	0.2727	0.1178	0.4436	0.5734	0.5289	0.4926	1.2383	0.1101	0.9385	0.4963	0.653	1.0778	0.5576	0.9256	0.3937	0.1172	0.4611	0.1192	0.0296	0.3506	0.4967	0.0584	0.1668	0.2103	0.4332	0.316	0.6038	0.4477	0.4534	0.1698	0.722	0.067	0.0289	0.6456	0.4924	0.4714	0.518	0.6562	0.9901	0.3196	0.0379	1.3963	0.1183	0.3167
AC009054.1	0	0	0	0	0	0	0	0	0	0	0	0.2536	0	0	0	0	0	0	0.1115	0	0.1801	0.1667	0.3661	0	0	0	0.0598	0	0	0	0	0	0	0.1161	0	0.1431	0	0	0	0	0.1704	0	0	0	0	0	0	0	0
AC024270.3	0.8745	0.4189	1.0447	0.5994	1.3124	0.8497	0.1049	0.3607	2.0848	1.0989	1.535	0.3859	0	0.2659	0.1547	0	0.5758	0.7848	0.3394	0.8179	0.3653	0.6762	0.3713	0.1847	0.5044	0.3096	0.4248	0	0	0	0.7878	1.0753	0	0.1178	0.1512	0.2903	0	0	0.7664	0.3836	0.5185	0.5381	0.1704	0	0.1107	0	1.0711	0.1475	0.0987
AC011933.3	0.7917	0.4741	0.197	0.3392	1.7823	0.5495	0.1187	0.1361	0.3371	0.9949	0.2171	0.4367	0	1.2037	0	0	0.8689	0	0.128	1.1571	0.8267	1.9133	0	0.627	0.5708	0	0.1374	1.8488	0.6847	0.2351	0.6687	0.6085	0.6648	0.2665	0.8556	0.1643	1.6533	0	0.4337	1.0854	0.5868	0.609	0.3857	0.911	0.6263	0.802	0.9092	0.3338	0.8937
AC026803.3	0.6304	0.302	1.8828	0.216	0.1892	0.35	0.1512	0.6067	0	2.0596	0.8299	3.1527	0	0.1917	0.223	0.2667	0.4151	0	0.2446	1.3267	2.7647	3.2906	0	0.2662	0.1212	0.4464	1.1812	2.1412	1.3811	0.1497	1.2778	0.1938	2.8583	0.5942	3.597	1.1511	0.7522	0.1299	2.9006	1.6594	2.7409	0.1939	3.5014	0	0.3989	1.5325	0.7722	0.2126	0.3558
AC122719.3	0	0	0	0	0	0.0529	0	0.0524	0	0.1277	0.3065	0.0374	0.0997	0.0386	0	0.0269	0	0	0.115	0.297	0	0.1228	0.2157	0.0268	0.0244	0.1124	0.0264	0.1294	0.0439	0.1207	0.0858	0.8198	0.2559	0.0171	0.0878	0.0632	0.0606	0.1047	0.0835	0.1114	0.1506	0.0391	0.0371	0.0195	0.0321	0.0686	0.0194	0.1285	0.387
NARF-IT1	1.0532	1.2613	1.8111	0	0.4311	0.0665	0.2871	0.5924	0.3261	1.2032	0.9454	2.3943	0.3758	0.5823	0.5927	0.9116	0.6305	0.491	0.3716	0.6717	0.3999	4.0724	0.2033	0.3033	1.5646	1.1864	0.6313	0.5691	0.552	0.9097	1.6174	0.2943	2.251	0.7736	0.9933	2.9403	1.0283	0	3.1468	3.7805	4.4468	2.062	1.7727	0.1469	0.303	1.5518	3.5917	0.8074	1.351
VAC14-AS1	0.0403	0.0193	0.0561	0.0138	0.0242	0.0615	0.0483	0.0443	0.0137	0.0607	0.1325	0.1244	0.158	0.0122	0.057	0.017	0.0177	0.0103	0.0312	0.0753	0.0673	0.0778	0.0855	0.085	0.031	0.057	0.0279	0.041	0.1021	0.2104	0.0635	0.1733	0.2501	0.3198	0.0278	0.1002	0.0576	0.0249	0.1235	0.1678	0.2546	0.0495	0.0628	0.0124	0.0408	0.0326	0.074	0.1426	0.0454
AC004951.1	0.1578	0.0473	0.2357	0.0676	0.0592	0.1369	0.0237	0.0542	0.1344	0.0992	0.2597	0.2902	0.3872	0.06	0.1396	0.0835	0.1299	0.0253	0.0766	0.0923	0.0412	0.3051	0.0838	0.2083	0.0759	0.1397	0.0548	0.1005	0.091	0.1406	0.1333	0.182	0.2651	0.1328	0.1023	0.1965	0.3296	0.4067	0.0865	0.2164	0.2339	0.3035	0.4037	0.0605	0.2497	0	0.6042	0.1664	0.0445
AP003086.1	0	0.2018	0.1677	0	0	0	0	0	0	0	0	0.1239	0.1653	0	0	0.1782	0	0.108	0.3269	0	0	0.1629	0	0	0	0.1491	0.2339	0.5723	0	4.6023	0.3795	0	2.2636	0	0	0.2797	0	0.6946	0.1846	0.7392	0	0	0.2463	0	0	0.4551	0.129	0.1421	0
NDUFB2-AS1	0.4021	0.2675	0.4003	0.4594	0.1341	0.8372	0.4019	0.4914	0.3043	0.6176	0.3431	0.9201	1.3151	0.4076	0.4346	0.4726	0.4413	0.0859	0.4913	0.9403	0.6998	1.5116	0.4269	1.085	0.5583	0.8304	0.6046	1.1381	0.6955	0.7428	0.7044	1.3048	2.776	0.4211	1.3519	1.5574	2.1859	1.6578	2.2515	0.833	1.3245	1.7869	1.132	0.377	0.9047	2.2326	1.4024	0.3391	0.7565
AL157400.4	0.4416	0.2644	0.3297	0.5675	0.3313	0	0.0662	0.0759	0.188	0.1387	0	0.4059	0	0	0	0.5839	0	0.0708	0.1428	0.1291	0.5764	0.1067	0	0	0	0.2931	0.1915	0.1875	0	0.5244	0.4973	0.6787	0.4634	0.7432	0.0954	1.1911	0	0	0	0.9686	0	0.5094	0.3227	0.0847	0.1397	0.1491	0.6761	0.2793	0.2492
AC009955.1	0	0	0	0	0	0	0	0	0	0	0	0	0	0	0	0	0	0	0	0	0	0.2626	0	0	0.2612	0.2405	0.3771	0	0	1.6133	0	0	0.2281	0	0	0.2255	0.3242	0	0	0	0	0	0.1324	0.6253	0	0	1.04	0	0
BIRC6-AS1	0	0	0	0	0	0	0	0	0	0	0	0	0	0	0	0	0	0	0	0	0	0.3063	0	0	0	0	0	0	0	0	0	0	0	0	0	0.0877	0	0	0	0.1159	0	0	0	0	0	0.1427	0.0809	0	0
AC090579.1	1.8992	0.175	2.9088	1.2517	1.3155	1.3181	1.6645	2.1089	0.4976	1.2851	0.3205	2.3638	1.5768	0.6663	0.3876	2.3181	1.2826	0.5619	1.1339	1.3665	1.9832	1.1298	1.5509	0.9255	1.4043	1.1637	0.5069	2.1089	2.5269	0.347	2.3032	4.4911	2.4533	0.7869	3.4102	1.5763	4.7069	4.3667	0.9603	2.083	2.7429	4.2699	6.762	2.9137	6.0091	5.3273	1.4539	0.9855	0.4947
AC136604.2	0.338	0.5204	0.8171	0.1655	0.2898	0.8042	0.1448	0.3319	0.3289	0.364	0.2648	0.6747	0.3316	0.367	0.555	0.4086	0.4769	0.2786	0.6246	1.5242	0.6554	1.3535	1.4351	0.4588	0.3249	0.2564	0.2178	1.2709	1.0856	1.0895	0.5981	1.2616	0.8513	0.5201	0.5844	1.5628	0.3457	1.045	1.1108	0.3177	0.8588	0.7427	0.6822	0.9259	1.2221	0.1956	2.0699	0.4479	0.6813
AC131025.3	0.0859	0.3087	0.3421	0.1472	0	0	0.1546	0	0.1463	0.108	0	0.2528	0	0	0.076	0.1818	0.1886	0	0	0	0.0897	0.3322	0.0912	0.0907	0	0.1521	0.0894	0.6566	0.4954	0.102	0	0.1321	0.2886	0.1735	0.1486	0.0713	0.3076	0	0.0941	0	0.2547	0	0.293	0	0.1087	0	0.3946	0	0.097
AC064856.1	0.0711	0	0.0708	0	0	0.0493	0	0	0	0.0893	0	0.0523	0	0	0	0	0	0	0	0.3324	0	0.2061	0.1509	0.075	0	0	0.0493	0.181	0.2049	0.0844	0	0	1.1338	0	0.0614	0	0.0848	0.0733	0.2336	0.2338	0	0.1093	0.0693	0.1636	0	0	0.272	0.1199	0.0401
AP002907.1	0.6694	1.1716	0.4613	0.5294	0.9273	0	0.3705	0.3186	0.263	0.9058	2.316	1.439	0.101	0.3131	1.0017	0.5447	0.6216	0.8582	0.5995	0.8428	0.9678	14.9816	0.164	0.1631	1.6333	1.2305	0.3931	0.6121	3.0577	0.7338	1.1597	1.2663	2.3778	0.7627	0.8903	1.4957	0.3072	0	3.8357	3.5013	1.6281	1.6633	2.885	0.6715	0.9775	0.8345	1.3008	0.2605	0.5231
AC079305.2	1.2535	0.6527	0.6511	0.4203	0.8179	0.8133	0.3105	1.1052	0.3248	1.404	1.136	0.5612	0.2139	0.4557	0.6265	0.2306	0.3888	0.7686	0.7579	0.3505	0.9106	0.2107	0.1446	0.2877	0.5501	0.193	0.1229	1.2032	0.1885	0.2265	0.6137	0.8377	1.0525	0.2569	0.2591	0.1809	0.065	0.1966	1.015	0.7771	1.0232	0.2515	0.2523	0.1254	0.3276	0.184	0.3964	0.1609	0.2922
AC016727.1	1.7422	2.4159	1.5214	1.676	3.4862	0.9546	1.1547	1.1976	3.175	2.074	1.073	2.6301	1.0796	2.9275	1.3244	0.873	3.3878	2.1357	1.1664	1.3222	0.9575	10.1932	1.0383	0.7745	1.0577	1.4608	0.4348	1.142	0.5992	0.6171	1.1014	7.47	1.2575	1.0906	1.2155	1.725	2.626	0.8821	1.6407	1.3744	1.0269	1.5986	2.2933	0.5627	0.9671	0.9494	1.7315	0.7732	0.7763
LINC01675	0.1089	0	0.0723	0	0	0.0756	0	0	0	0.0456	0.1195	0.1602	0.0712	0	0.1284	0	0.1195	0	0.1879	0.1273	0.0379	0.1404	0	0.0383	0.0349	0.0964	0.0756	0	0.2093	0	0.0818	0.4465	0.2134	0.0244	0.5022	0.2109	0.0433	0	0.2386	0.0796	0	0.1676	0.5484	0.0557	0.3446	0.5884	0.139	0.0306	0.2664
CRTC3-AS1	0.6925	0.5528	1.3021	0.3955	0	0.801	0.0923	0.3702	0.3931	0.29	0.0844	0.7356	0.7549	0.117	0.2041	0.3255	0.4222	0.2466	0.4976	0.6297	0.9641	1.3387	0.7351	0.7311	0.3698	0.4086	0.1335	0.9146	1.1977	1.5533	0.8664	1.1826	0.7106	1.5022	1.8625	0.894	1.3772	0.0793	1.0957	1.5189	1.0644	0.8285	1.0871	0.3541	1.2172	2.1821	1.5903	0.1946	0.5211
AC005592.1	0.7183	0.5377	0.4917	0.4616	0.2695	0.4362	0.0269	0	0.3823	0.1693	0.5911	0.8585	0	0.273	0.0794	0.095	0.1971	0.2302	0.1162	0	0.0938	0	0	0	0.2158	0	0	0	0	0	1.0112	0	0.1131	0.0302	0.0776	0.6335	0	0.0925	0.0492	0	1.0647	0.4834	0.0437	0	0.1705	0	0.3781	0.0379	0.076
AC023794.4	0	0.2339	0	0	0	0	0	0	0	0.2454	0	0.6464	0.1916	0	0.0864	0	0.3215	0.0626	0	0	0.102	0.0944	0	0.1031	0	0.0864	0.1017	0.4146	0.0563	0	0.11	0.7505	0	0.1972	0.4221	0	0.1165	0	0.3209	0.5355	0.193	0.3004	0.5709	0.2247	0	0.5275	0	0	0.1102
AC063943.1	0.2068	0	1.4413	0	0.9312	0.1435	0.3721	2.2748	1.0566	1.8193	0.2269	0.6085	0.8117	0	0.7316	0.6564	0.9079	0.2652	1.0702	1.2091	0.8639	2.799	0.4391	1.747	0.3976	1.8306	0.5741	0.8781	1.0732	2.7019	1.3975	1.2716	2.2576	1.3925	0.8941	2.2316	2.468	0.2132	1.5861	1.3611	1.0219	0.6363	0.7054	0.1587	0.7853	1.3967	0.95	0.6976	0.4669
AC010226.1	1.5698	3.9776	0.658	2.4634	1.8103	0.5046	0.3072	0.4089	3.7987	1.8065	0.9789	1.2639	0.2594	2.6629	1.052	0.4195	2.4843	3.4638	0.5023	0.3864	0.1898	0.3993	0.1579	0.3664	0.5242	0.6143	0.6078	0.3648	0.1048	0.3532	0.3536	0.1524	0.3191	0.178	0.2143	0.2469	0.4535	0.2725	0.362	0.1812	0.1796	0.483	0.2013	0.0507	0.1255	0.491	0.2403	0.1811	0.429
AP000873.2	1.3141	0.516	1.3082	0.4061	0.6789	0.6578	0.2713	0.7552	0.1467	0.4331	1.7725	1.315	0.317	0.393	1.0096	0.4785	0.5674	0.7181	0.5713	1.1334	0.5849	2.3531	0.9376	0.9098	0.5591	1.1821	0.142	1.6463	0.5713	1.5862	1.1887	0.8278	1.23	0.4206	0.4284	1.9846	1.1825	0.5329	1.2508	1.0159	0.6386	0.2982	2.4665	0.9584	0.8179	2.0948	2.4242	0.4905	0.4134
GARS1-DT	2.2217	1.1296	2.7742	1.1404	1.4372	0.5251	0.5915	1.1355	1.2475	1.0168	1.5417	3.3313	1.2567	1.3867	1.2617	1.2232	1.5606	0.8333	1.5376	1.7186	1.4599	3.469	1.108	1.2512	2.1287	1.7205	0.4386	1.549	1.0587	0.8871	2.3024	3.7093	1.4955	2.1614	1.6247	2.7877	1.7226	1.1252	2.3657	2.7544	1.6418	1.8892	2.6408	0.663	1.5346	2.3991	3.3136	1.6614	1.5282
AL078459.1	0.5249	0.2219	0.3996	0.2117	0.2085	0.1072	0.3703	0.1486	0.2103	0.2328	0.5759	0.2044	0.3787	0.1878	0.4642	0.0817	0.2203	0.3464	0.3395	0.0181	0.1129	0.1492	0.1475	0.1793	0.1187	0.2733	0.0536	0.118	0.2938	0.0367	0.3999	0.2373	0.7649	0.2599	0.0801	0.2947	0.1105	0.175	0.1015	0.1185	0.1373	0.1188	0.4438	0.0474	0.2345	0.1877	0.1182	0.026	0.1394
AC008764.2	11.7496	16.8854	19.8852	18.7915	13.8131	2.0387	4.4624	6.1922	24.677	10.3352	8.3786	25.2041	0.1921	17.8632	9.3509	5.8001	18.9116	6.6533	9.4994	4.1212	3.0673	4.1645	1.663	2.2744	9.7883	3.9864	1.2911	3.3257	0.7903	1.8605	5.2926	6.321	8.2212	4.8782	10.4966	13.0022	3.2715	0	4.7197	11.3831	8.1272	6.6272	3.6256	1.5022	3.098	1.8513	10.6439	2.4769	5.7472
AC015849.4	0	0	0.1741	0.5994	0	0.1214	0	0	0	0.2198	0.3837	0.9004	0.1716	0	0	0	0	0.1121	0	0.409	0.3653	0.3381	0.3713	0.1847	0.5044	0.3096	0.1214	0.1485	0.3025	0.2077	0	1.3441	0.1468	0.3533	0.1512	1.1612	0	0	0.958	0.3836	0.8641	1.3452	0.6817	0.1342	0.2213	0.2362	0.2678	0.1475	0
AC073529.1	0.0631	0.1007	0.1465	0.1801	0.1262	0.1751	0.2143	0.2167	0.0358	0.449	0.0692	0.201	0.2062	0.6391	0.1859	0.1779	0.1153	0.1752	0.1903	0.6635	0.1975	0.386	0.1339	0.2219	0.1212	0.093	0.1678	0.3748	0.303	0.2247	0.2367	1.357	0.4059	0.5378	0.1454	0.1396	0.2007	0.13	0.7369	0.3689	0.4154	0.485	0.2253	0.387	0.3458	0.4258	0.7563	0.1418	0.4508
AC015922.2	53.6846	59.7179	38.8692	46.5416	46.8133	29.3069	5.0898	33.5483	60.3442	59.4613	63.0863	67.574	2.9148	60.0039	30.2095	3.3669	42.8472	37.135	28.4095	14.1411	17.0612	4.9228	2.2525	6.2732	28.7596	11.2684	3.3133	14.9549	9.0531	9.0719	67.385	1.9569	16.7475	24.8579	24.949	39.625	13.4199	1.5309	23.7108	22.3417	13.629	27.745	10.0283	14.4866	16.7845	16.9081	9.5841	12.3462	36.5268
AC009716.1	0.74	0.2216	0.9209	0	0.2777	0.7704	0.4438	0.2543	0.315	0.2325	2.6385	1.7688	0.7261	0.5625	0	0.1957	0.203	1.0674	0.8376	0.4326	0	0.1788	0.3928	0.1953	0.3557	0.8187	0	0	0.1067	0	0.4167	0.2844	0	0.3737	0.6398	0.4606	0	0.572	0.4053	0.2029	0	1.1383	0.1803	0	0	0	0.5665	0.78	0.4177
AC015871.6	0.1342	0.0804	0.1336	0.0575	0	0.0233	0.0604	0.1153	0	0	0.2945	0.4443	0.1317	0	0.089	0.0355	0.2946	0.0215	0.521	0.2354	0.2804	0.3568	0	0	0.0323	0.0594	0.1048	0.1995	0.1161	0	0.1512	0.0516	0.0845	0.2034	0.029	0.3342	0.1201	0.2421	0.6985	0.4417	0.3979	0.1549	0.1635	0.0257	0.0637	0.2719	0.2312	0.5094	0.1705
AC012557.1	1.2051	3.608	1.0797	2.2715	3.2555	1.2546	0.7227	2.071	5.9512	2.5743	2.6441	2.8362	0.473	2.3818	1.5984	1.5297	2.3805	2.5493	1.7927	2.5361	1.2584	1.0484	0.2559	0.3817	1.3901	0.4266	1.0872	0.7163	0.2779	0.4293	2.9856	0.3705	0.9107	1.3793	1.3544	1.9003	2.876	0.2484	0.6601	1.9825	2.3816	1.6684	0.4697	0.1849	2.669	0.651	2.6754	1.4227	2.0404
FP671120.7	4.0684	3.8214	1.2707	1.6404	1.0775	4.2632	1.3395	1.3709	1.3585	0.7017	0.3501	1.0561	2.0351	7.2769	1.8341	0.9282	2.1011	0.4091	1.2383	0.4663	1.4994	0.3085	0.4234	0.7581	0.3834	0.4236	2.0484	3.5901	1.6557	1.1369	0.4492	1.7167	1.4066	1.0205	1.1724	2.4497	0.8567	8.1399	0.437	0.175	0.0788	1.8407	0.583	0.7955	1.0096	0.2155	0.4275	0.6054	0.7204
NPAS2-AS1	0.0698	0.0418	0	0.0598	0	0	0.0209	0	0	0.0439	0.2297	0.2053	0.0685	0	0.0309	0.0369	0	0.0447	0.0226	0.0408	0.0729	0.1012	0.1482	0.0368	0	0	0.0605	0	0.0604	0	0.1965	0	0.879	0.0705	0.0302	0.1448	0	0	0.1529	0.1531	0.1724	0.0537	0.102	0.0268	0.0221	0.1414	0.0534	0	0.0591
AC009090.6	0.8149	0.3253	1.1856	0.5012	0.4077	0.1305	0.2757	0.5171	0.5337	1.1027	1.5129	2.5509	0.2665	0.1906	0.7575	0.641	0.8943	0.1473	0.8244	0.3176	1.5054	1.7774	0.0887	0.1985	0.9038	0.7767	0.377	0.3726	0.253	0.3226	1.7647	1.1883	3.5613	0.6049	1.6799	1.9249	0.374	0.1077	2.701	1.902	2.2092	1.4785	2.5246	0.2084	0.5685	1.4109	2.3673	0.6167	0.4481
AC024267.5	0.1229	0.2944	0	0	0	0	0	0	0	0	0	0.2712	0.2412	0	0	0.13	0.1349	0.1576	0.159	0	0	0.4753	0	0	0.1182	0	0	0	0.1417	0	0	0.3779	0	0	0.3188	0.6121	0.2934	0	0.6733	0.4045	0.1215	0.1891	0.3593	0	0.1556	0.166	0.0941	0.2073	0
AL133243.1	0.4024	0	0	0	0.3019	0.2793	0.1206	0	0	0	0	0.148	1.1843	0	0	0	0	0.2579	0	0	0	0.5834	0.6407	0	0.3868	0	0.2094	0	0.232	0.2389	0.4531	0.9277	0.1689	1.3545	0	0.3339	0.4801	0	1.102	0.2206	0.5964	0.3095	0.3921	0	0.1273	0.8151	0	0.3393	0.1135
Z95331.1	0.1179	0.0763	0.0983	0.0328	0.0191	0.0354	0.0287	0.0701	0.0109	0.0881	0.2482	0.1289	0.075	0.0291	0.0789	0.0842	0.1224	0.0204	0.1484	0.0894	0.153	0.2833	0.0947	0.0605	0.0521	0.0282	0.0553	0.1677	0.0441	0.0946	0.2762	0.1126	0.1605	0.0493	0.0716	0.3226	0.1102	0.1609	0.342	0.2795	0.0913	0.0735	0.1273	0.0196	0.0948	0.1205	0.239	0.0645	0.0378
AC009121.2	0.1345	0.0805	0.4017	0	0	0	0.0403	0	0	0.2535	0.0738	0.2967	0.3299	0.3067	0.1189	0.2134	0	0	0.174	0.3931	0.3511	0.52	0	0.071	0.1293	0.3571	0.07	0.0571	0.3101	0.559	0.3786	2.0672	0.7904	0.1358	0.2325	0.7255	0.2407	0	0.8103	0.59	1.196	0.2069	0.4914	0.1032	0.1277	0.9082	4.0667	0.2268	0.4554
AL139041.1	0.2414	0.1446	0.8412	0	0	0.5027	0.0724	0.2489	0	0.1517	0.1324	2.9296	0.4737	0	0.3202	0.8938	1.3247	0	0.3904	0.5645	0.8823	2.2169	1.922	0.5098	0.6962	1.923	0.1675	1.7424	0.348	0.1433	0.5437	0	0.7094	0.2438	1.1479	0.5009	1.2963	0.1244	0.9256	0.1324	0.7156	0.9284	0.7645	0.1852	0.5347	1.9562	4.2507	1.7303	0.2725
AC244093.3	0	0	0	0	0	0	0	0	0	0	0.3931	0.1318	0	0	0	0	0	0	0.1159	0	0.1871	0.3464	0	0	0	0	0.1865	0	0	0	0.2017	0	0.1504	0	0.1549	0.2974	0	0	0.3925	0.1965	0.177	0	0.2619	0	0.1134	0.242	0.2743	0.3021	0.1011
AF235103.1	0	0	0	0	0	0	0	0	0	0	0	0.1234	0	0	0	0	0	0	0	0.1961	0.1751	0.1621	0	0	0	0	0	0	0	0	0	0	0	0.1129	0.435	0.4176	0.2001	0	0	0	0	0	0	0	0	0	0.3852	0.1414	0.0947
AC130650.1	0	1.2749	0	0	0.5326	0.2463	0.2128	0.3659	0	0.4459	0	0.261	0.1741	0.2697	0.1569	0.1877	0.5841	0.2275	0.5738	0.2074	0.7411	0.1715	0	0	0.1705	0.157	0.2463	0.7533	0.2046	0	0.1998	0.2727	0	0.1195	0	0.8835	0	0	0	0.1946	0	0	0.3458	0	0.3368	0	0.2717	0	0
CKMT2-AS1	3.2483	5	3.3323	3.7313	4.1053	1.7798	0.7338	2.604	3.7387	1.4247	1.1155	2.4221	1.6951	3.7757	1.4402	1.2945	3.4561	3.2763	1.7518	2.8825	2.0765	1.67	2.1969	0.9976	2.4651	1.2185	0.9585	3.3771	0.7574	3.2272	2.4217	2.6278	0.7706	2.1143	1.6336	3.4129	1.1489	0.7419	1.518	1.9244	1.3782	1.135	2.1876	1.3183	1.1103	0.9722	2.2663	1.1305	3.9002
AC063960.2	0.2511	0.0802	0.15	0.0574	0.0251	0.1743	0.1104	0.1151	0.0285	0.0631	0.1836	0.6032	0.0657	0.5598	0.1332	0.0354	0.0918	0.0536	0.1191	0.0196	0.1049	1.1326	0.0178	0.3181	0.0804	0	0.1045	0.0711	0.0579	0	0.0377	0	0.0281	0	0.0434	0.0278	0.02	0.0345	0.0367	0	0.0165	0	0.5545	0	0	0.0904	0.0384	0	0.0472
AC093675.2	0	0.054	0	0	0	0	0	0	0	0.0567	0.198	0.0664	0	0	0.0399	0	0	0	0	0	0.0471	0	0	0	0.0434	0	0	0.0766	0	0	0.2032	0	0.1515	0.0911	0	0.1123	0	0.0465	0.0494	0.1484	0.0892	0.0694	0.022	0.0692	0.0286	0.0609	0.1036	0.038	0
Z93403.1	0.0563	0	0	0	0	0.4298	0.0675	0.1935	0	0	0	0.0414	0.1657	0	0	0.2382	0.1236	0	0.1456	1.5138	0	0.2721	0.4183	0.0594	0.0541	0	0.0391	0.0956	0.0974	0	0	0	0.0945	0	0.3893	0.7942	0.1343	0	0.3083	0.6174	0.5563	0.3464	0.2194	0.7341	0.1069	0.6082	0.3448	0.712	0
ESRG	0.0234	0.0842	0.0467	0.0402	0.1408	0.0814	0.0984	0.1612	0.0399	0.0295	0.0257	0.0862	0	0.0713	0.0622	0.2729	0.1029	0.015	0	0.1371	0.049	0	0.0498	0.0248	0	0.0623	0	0.0996	0	0	0	0	0	0	0.0203	0	0	0	0	0	0.0232	0	0	0.6476	0	0	1.0771	0.0198	0.0132
AL359636.2	0.0735	0.044	0	0	0.0735	0.1275	0.3673	1.2127	0.0417	0.3849	0.0941	0.9912	0.1082	0.0186	0.0542	0.0389	0.5109	0.1178	0.103	0.0573	0.4733	0.7698	0.3511	0.0905	0.0471	0.0651	0.102	0.3953	0.2543	0.0145	0.138	0	1.8722	0.4289	1.5146	0.8135	0.3655	0.9723	0.8992	0.645	0.2542	0.4523	0.7223	0.2443	0.2093	0.5129	3.1982	0.0207	0.3112
AC234775.2	2.2448	2.4196	0.5587	1.731	2.3583	0.3116	0.2692	0.6944	3.2493	1.6925	1.3545	1.9812	1.1013	2.389	0.6948	0.2375	0.9854	1.9427	0.2178	0.6561	0	1.302	0.1192	0.474	0.7552	0.6954	0.1947	0.6672	0.3236	0.1333	0.7584	0.5176	0.5655	1.1335	1.1644	0.3726	1.2054	0.2314	2.0904	0.6155	1.22	1.5539	0.4922	0.5166	0.9234	0.1516	0.2578	0	1.9638
AC138207.9	0.7604	1.3659	0.5047	0.6515	0.7608	0.5277	0.304	0.5227	0.2158	2.0703	0.5561	0.8389	0.8704	0.1927	0.4483	0.1341	0.4172	0	0.2459	0.5927	0.5293	1.225	0.9417	0.8029	1.34	1.346	1.9789	0.7533	0.6576	1.9566	0.4281	1.1688	1.1705	1.4505	0.5478	0.6311	0.9074	0.5225	0.9718	0.556	0.3757	0.3899	0.8027	2.5276	0.9624	0.8558	0.9702	0.7481	4.2916
AC100830.1	1.144	0.4384	0.8656	0.1568	0.0687	0.6352	0.3293	0.1573	0.3117	0.115	1.1547	0.4712	0.0898	0.4174	0.5261	0.0968	0.3013	0.2934	0.8288	0.107	0.4779	0.0885	0.0972	0.145	0.2639	0.081	0.1429	0.3497	0.0264	0.0543	0.1546	0.9848	0.0384	0.154	0.3561	0.2279	0.1092	0.0943	0.2005	0.2008	0.3618	0.2112	0.2898	0	0.0869	0.309	0.4905	0.3087	0.1291
AC015914.1	1.3737	0	0.547	0	0	0.4767	0.0412	0.4249	0	0.0863	1.7331	0.7577	0.1348	0	0.1822	0.0727	0	0.044	0.4443	0	0.0717	0	0	0	0	0	0.0477	0.2333	0	0.0816	0	0.3167	0	0.1387	0.0594	0.057	0	0	0.1505	0	0.0679	0.317	0.2343	0.0527	0	0	0.1052	0.1158	0.0388
AC018462.1	0.1604	0.2882	0.2395	0.481	0.4213	0.0278	0.2164	0.1103	0	0.3528	0.176	0.295	0	0.4268	0	0.1697	0.2641	0.3599	0.1038	0.0469	0	0.1163	0	0.0423	0.1927	0.1065	0.1113	0	0.1387	0.0476	0.3613	0.3699	0.1347	0.108	0.1734	0.1997	0.335	0.124	0.1318	0.132	0.0396	0.1851	0.4299	0.0615	0.0254	0.1083	0.2763	0	0.0905
NEXN-AS1	0.4176	0.2308	0.1599	3.0827	0.2893	0.2007	0.1926	0.0883	0.3282	0.1211	0.2467	0.1654	0.2837	0.293	0.4829	0.1019	0.5288	2.8625	0.187	0.1127	0.0671	0.2484	0.2728	0.1018	0.3088	0.1137	0.0223	0.1637	0.0556	0.1145	0.2894	0.0494	0.0809	0.0865	0.0555	0.1866	0.3833	0	0.2112	0.0352	0.1587	0.1977	0.0626	0.0739	0.0407	0.0434	0.0738	0.0271	0.6346
MAL2-AS1	0.4784	0	0.1832	0	0	0	0.3751	0.1265	0	0.4162	1.2111	0.3248	0.0722	0	0.0325	0.3114	0.1211	0	0.4046	0.1721	0.269	0.5691	0.0391	0	0.4952	0.6514	0.0511	0.2812	0.0212	0.0874	0.2901	0.2828	2.2554	0.4707	0.2227	0.3359	0.0439	0.0379	0.2016	0.4036	0.4363	0.3962	0.6813	0.0565	0.1164	0.3479	1.0141	0.1241	0
AC098656.1	0	0	0.0757	0	0	0.4223	0	0.4706	0	0.0956	0	0.6154	0	0	0.1345	0	0	0	0	0.0889	0	0.2941	0.1615	0	0.9505	0	0.3431	0.0646	0.0439	3.9747	0.3426	1.6369	0	0	0.0658	0.1894	0	0.392	0.4166	0.5006	0.1503	0.351	0.0741	0.9336	0	0	0.2329	0.6414	0.0429
AC068533.3	0.3645	0.2183	0.1814	0.3123	0	0.253	0.3279	0.1253	0.3104	0.229	0	0.2681	0.5365	0	0.6447	0.3856	0.4	0.1168	0.4715	0	0.9516	0.7047	0.5804	0.1924	0.3504	0.6452	0.5059	1.0833	2.1016	0	0.2052	0	0.3061	0.1227	0.1576	0.9076	0.2175	0.3757	0.1997	0.7996	1.2607	0	0.7992	0	0.2307	0.7384	1.2557	0.3074	0.2057
AC023908.3	0.0725	0.3183	1.0345	0.0414	0.3264	0.0503	0.029	0.0997	0.2469	0.3037	0	0.3555	0.1897	0.0735	0.4915	0.2301	0.0265	0.062	0.0313	0.339	0.3785	0.8876	0.1539	0.3827	0.4878	0.5133	0.1342	0.6156	0.3901	0.4018	2.0409	0.9657	0.1826	0.1952	0.2716	2.3265	0.346	0.5729	0.7148	1.1131	0.2388	0.1115	1.6954	0.0927	0.9328	0.9138	1.295	0.0815	0.4773
AC078778.1	0	0	0.3878	0	0.1949	0.0901	0	0	0	0.1632	0.4274	0.2865	0	0	0.2297	0.1374	0.285	0	0.084	0.1518	0.2712	0.7532	0	0.2742	0.3745	0.6896	0	0.4411	0.0749	0.6169	0.1462	0.3992	0.2181	0.2623	0.3368	0.2156	0.155	0	0.9958	0.997	1.1549	0.3995	0.9491	0.1992	0.4931	0.8769	0.4971	0	0.4398
AC245884.10	0.437	0.2617	0.435	0	0	0	0.131	0.1502	0.7441	0.5491	0	0.1607	0	0.3322	0.1932	0	0.2398	0	0.5653	0.2555	0	1.4784	0.9278	0.6921	0.21	0	0.6823	0	0.2519	0	0.7381	1.0075	0.7338	0.2942	0.3778	0.1813	0.2607	0.4504	0.4787	1.9171	0	1.6805	2.0226	0.1676	0	0	0.6691	0	0.2466
AL138995.1	1.309	2.2208	0.7602	1.3084	2.9468	0.9085	0.1962	0.9748	1.6718	1.919	0.5984	0.6418	0.4281	1.3267	1.8327	0.2308	1.6759	1.3985	0.4939	0.2551	0.3417	0.6327	0.6948	0.4607	0.9437	0.7724	0.1514	0.0926	0	0.1295	0.4914	0.3353	0	0.661	0.2829	1.6296	0.2603	0.1124	0.5975	0.7178	0	0.1678	0.1063	0.0837	0.5522	0	0	0.3679	0.4925
AC007128.1	0.755	0.0952	0	0	0	0.3034	0	0.6556	0	0.4993	0	0.6137	0.2339	0	0	2.0176	0	0	0.1285	3.1127	0	3.2265	0.6749	0.3776	1.8334	0.8792	0.2896	1.046	0.7102	2.5955	0.0447	4.0922	2.1353	0	5.153	1.1543	2.0863	0	5.4414	3.7044	2.7485	3.2396	3.1557	1.5241	0.4275	0.5903	5.0801	0.3686	1.0765
AC021483.1	0.1366	0.3272	0.136	0.4682	0	0.1896	0	0.0939	0.4653	0	0.1499	0.4019	0	0.2077	0.3624	0.1445	0.4497	0.3503	0	0.4791	0	0	0	0.1442	0	0	0	0.116	0	0	0	0	0	0	0	0.1134	0	0.2816	0	0	0.405	0	0	0	0	0	0	0	0
AC009152.3	0.1243	0.0744	0.1856	0.6388	0.2798	0.1725	0.0745	0.0854	0	0.1562	1.2952	0.5027	0	0.0945	0.0549	0	0.5455	0.239	0.2813	0	0.0649	0.4805	0	0	0.0597	0.11	0	0	0.1075	0.0738	0	0.191	0	0.0837	0.1612	0.0516	0.0741	0.064	0.2042	0.5452	0.4298	0	0	0	0.118	0	0	0	0
YEATS2-AS1	0.2926	0.4583	0.4706	0.1157	0.1689	0.2812	0.1215	0.2785	0.3067	0.0849	0.7902	0.6953	0	0.1369	0.3981	0.3334	0.247	0.1299	0.2912	0.4474	0.2586	2.3283	0.5018	0.5942	0.8872	0.2391	0.3124	0.4779	0.3374	0.3743	0.5577	0.4844	1.8144	0.2425	0.8368	1.0089	0.3761	0.0232	0.9617	1.0122	1.735	1.8006	0.7787	0.2072	0.1282	0.6384	1.7233	0.4366	0.559
AC022778.1	0	0	0	0	0	0.0938	0	0	0	0.1698	0.5929	0.2981	0	0	0.1195	0	0.1483	0	0	0	0	0.3918	0	0	0.1299	0	0	0	0.0779	0	0	0	0	0	0.1168	0	0	0	0.148	0	0	0	0	0	0	0	0	0	0
AC008115.3	1.8777	2.088	2.2698	0	0.4026	0.5585	1.0455	1.0141	0.4568	1.6853	1.7656	1.9728	1.5791	0.8156	1.779	1.2768	0.7359	0.3439	1.5614	2.0385	1.5405	4.5376	0.2847	0.9913	1.547	1.3058	0.3258	2.2777	0.464	1.4335	2.1145	5.5661	5.4053	1.8059	2.5509	2.4489	0.8002	0	2.2039	4.1187	16.9635	4.3325	2.8752	1.1317	1.7823	4.1661	4.0043	4.4107	3.5577
AC112493.1	0.332	0.0994	0	0	0	0.2305	0	0.2282	0	0	0	0	0	0	0	0	0	0	0	0	0.26	0.0802	0.0881	0.1753	0	0.2939	0.0864	3.5949	1.0051	0	0	0.3828	0	0	0.1435	0	0.2972	0	1.7279	0.091	0	0	0.1213	0.8278	0.7879	0	0.7626	1.12	0
AC078983.1	0.0422	0.0506	0.0841	0.1448	0.0634	0.0293	0.0253	0.1162	0	0.1593	0.0463	0.2796	0.0829	0	0.0374	0	0	0.0271	0.1093	0.1976	0.1323	0.3267	0.4036	0	0.0812	0.4861	0.6156	1.7218	0.2679	0.1505	0.0476	0.0649	0.9577	0.1706	0.4383	0.2454	0.0504	0	0.1388	0.834	0.3339	0.2599	0.2058	0.2592	0.1069	0.0571	0.4528	0	0.5484
AC008114.1	0.138	0	0.5496	0	0	0.1916	0.1241	0.0949	0	0	0.3028	0.406	0.6094	0.1049	0.061	0.584	0	0.0885	0.2232	0.1614	1.0088	0.4669	0.1465	0.2914	0.398	0.2443	0.0958	2.0509	0.1591	0.3278	0.4663	0.1061	1.0429	0.2323	0.5966	0.3436	0.9058	0.3556	0.4536	0.8325	0.8183	0.1062	0.6052	0	0.3057	1.4912	1.6905	0.1164	0.4674
AL390236.1	0.2195	0.1314	0	0.188	0.2196	0	0.0877	0	0.0623	0.046	0.4815	0.0538	0	0.1112	0	0	0.0803	0.3283	0.0473	0.0428	0.0382	0.0707	0	0	0.0352	0.1295	0.0635	0	0.0211	2.6932	0.0412	0.0562	0	0.0246	0.0316	0	0.0436	0	0	0.1204	0	0	0	0	0	0	0	0	0.0206
AC110792.3	3.2121	1.4795	2.7058	1.6936	1.1125	2.5723	1.9262	1.5286	2.1038	0.621	3.2528	2.7258	2.6667	1.5026	5.8992	1.5682	0.5423	2.3759	3.0364	0	1.8061	1.6719	0.2623	0	2.1376	1.5308	0.9431	0.4196	0.8547	1.4672	1.9477	0.3798	0.8298	1.1645	0.8545	5.1267	2.6536	1.528	1.6241	2.9809	1.9532	0.3801	1.565	0	2.0326	0	2.0807	1.6668	3.0679
AC073389.1	1.1114	1.5528	1.8441	1.5871	1.946	1.4142	0.1666	0.764	1.8926	0.5819	0.508	1.9073	1.5448	1.5489	1.0647	0.098	0.8131	2.3155	1.6773	0.9746	1.6441	1.8801	1.5731	3.4226	1.0683	1.7214	0.0964	1.2583	1.335	0.8799	1.3559	4.8403	1.6331	0.4988	3.4431	0.7687	1.5473	1.1455	1.8263	2.4379	2.471	2.1371	2.2562	0.6394	2.4616	3.002	6.2394	0.2343	1.15
AC138956.2	0.9762	1.169	1.3883	0	0.2093	0.0968	0.5854	0.4793	0.2375	1.0514	3.6717	3.5897	0.2737	0.212	0.4933	0.8851	1.0713	0.0894	0.0902	0.4891	0.7281	1.6176	0.148	0	1.0724	0.9874	0.0968	0.2368	0.0804	0.3312	1.7274	1.7148	2.6931	1.3144	0.9645	4.5138	0	0	2.5971	1.0706	5.7875	1.0726	1.6986	0.3209	1.1472	0.1883	2.3487	1.4111	1.1806
AC007785.3	0.0223	0.107	0.289	0.0383	0.1341	0.0155	0.067	0.0307	0	0.0561	0.0735	0.1314	0.0219	0.034	0.158	0	0.2696	0.1002	0.0578	0	0.2099	0.3238	0.166	0.1179	0.0429	0.1186	0.2247	0	0.0386	0.053	0.0503	0.6522	0.7876	0.0902	0.0579	0.0741	0.1332	0.046	0.1223	0.3674	0.1545	0.1374	0.2829	0.0514	0.0141	0.0905	0.1026	0.0753	0.0504
AL138756.1	4.136	1.5603	7.9468	0.4961	0.5897	4.9302	0.9549	3.1416	0.2289	3.2743	5.2408	6.1522	1.6435	0.3301	3.2093	0.7656	1.7021	0.4839	2.3273	1.6804	4.7507	2.4488	0.6805	2.2927	2.7631	2.2147	1.6791	1.4399	2.5515	4.0523	3.1555	2.3999	4.3409	3.8567	6.5525	3.9819	2.9489	1.7584	1.8804	3.8331	1.788	2.3859	4.3577	0.3728	1.4264	3.3376	4.1557	0.3575	3.7466
AC025442.2	0.0837	0.1003	0.0833	0.0717	0.1885	0.0872	0.1506	0.2302	0.0713	0.4208	0.1378	0.4926	0.0821	0.1909	0.2591	0.0443	0	0.0805	0.1895	0.1958	0.4371	0.4856	0.1777	0.221	0.5633	0.1482	0.1307	0.8886	0.362	0.2983	0.8956	0.1287	0.1054	0.3382	0.1086	1.0075	0.1499	0.3452	0.6879	0.4591	0.7859	0.3864	0.2447	0.1284	0.2384	0.6784	0.1602	0.0706	0.2126
LINC02163	0.2639	0.0351	0	0	0	0.1832	0	0.9675	0	0.0737	0	0	0.2877	0	0	0.8685	0	0	0	1.6456	0.3981	1.4173	0.6537	0.4335	0.5919	0.7526	0.641	2.2907	0.541	2.0198	0	0.9916	0.3939	0	0.3042	2.2877	0.035	0	1.1243	0.997	1.3039	2.3005	0.7143	0.7198	0.7979	1.1485	3.3448	0.7665	0.0496
UBL7-AS1	2.0857	1.2363	2.8524	0.9747	1.0118	2.7781	0.8591	3.3743	0.574	1.8002	1.7797	2.789	1.7984	1.7616	1.8071	0.8468	1.7571	0.7428	2.0984	2.4385	2.8379	3.2176	1.23	1.2902	1.0126	1.2307	0.7822	2.9517	2.1863	4.9789	2.4673	3.044	2.335	1.6028	2.0217	2.5528	1.7346	0.7166	2.9773	3.5583	3.539	6.0278	1.7347	2.311	3.6529	3.4997	3.4675	1.1903	1.9619
AC009686.1	0	0	0	0	0	0	0	0	0	0	0	0	0	0.3075	0	0	0	0	0	0.2365	0.2112	0	0	0	0	0	0.0702	0	0	0	0.4556	0	0	0	0.3498	0	0	0	0.2216	0.2219	0.1999	0	0.0986	0	0	0.2732	0.1549	0	0
CYP2U1-AS1	0.5369	0.2443	0.0535	0.552	0.5318	0.1789	0.1996	0.1993	0.4389	0.1214	0.3299	0.3475	0.0738	0.5877	0.1424	0.0341	0.2121	0.2547	0.1806	0.0377	0.0449	0.0623	0.0798	0.0227	0.0929	0.1045	0.1155	0.3009	0.0186	0.0893	0.2177	0.033	0.3787	0.0795	0.0836	0.0713	0.0513	0.0332	0.1294	0.1413	0.1804	0.0661	0.0837	0.0412	0.1767	0.0725	0.3864	0.0362	0.1697
AL117329.1	0.0022	0.0026	0	0	0	0	0	0.1175	0	0.0716	0.0072	0.0016	0.0387	0	0.0039	0.0046	0	0.0014	0	0.3611	0.0137	0.504	0.2349	0.037	0.0042	0.1338	0.0821	0.0074	0.1692	0.1171	0	0.0067	0.1803	0.09	0.1553	0.0182	0	0	0.5784	0.346	0.9178	0.9099	0.587	0.1395	0.3147	0	0.218	0.2494	0.0012
AC055733.2	1.2994	0	0	0	0	0.4509	0	0.2977	0	0.2721	0.7128	0.6371	0	0	0.1915	0	0	0	0	0	0.4523	0	0	0	0	0	0.0751	0	0	0	0	0	0	0	0.1872	0.1797	0	0	0	0	0.214	0	0.1055	0	0	0	0	0	0
AC127024.3	0.1601	0	0.1594	0	0	0	0	0.11	0	0.6034	0.1756	0.7063	0	0	0.1415	0	0	0	0.1035	0.1871	0.5014	0.7736	0.1699	0	0.3077	0	0.1666	0.2718	0.1846	0.1901	0.1803	0	0.4032	0.1078	0	0.3985	0	0.165	1.2275	0.3511	0.1582	0.4925	0.5459	0	0.3039	0.2162	0.8578	0.135	0
NR2F2-AS1	0.638	1.083	0.3908	0.5166	0.2946	0.1752	0.1598	0.212	0.2865	0.7488	0.4153	0.6136	0.2958	0.3517	0.3843	0.0667	0.6693	0.3955	0.4489	0.0164	0.0952	0.6573	0.0074	0.0888	0.8087	0.3723	0.0292	0.1369	0.0889	0.5661	0.3632	1.7457	0.6828	0.2171	0.4849	0.2036	0.9118	0.0578	0.0614	0.0923	0.2702	1.2186	0.14	0.0161	0.2351	0.2462	0.0376	0.0177	0.1741
AC092123.1	0.6341	0.4219	1.4029	0	0.7402	0.3912	0.4225	0.4359	0.12	0.2656	0.3865	1.1401	3.2493	0.3214	0.3738	0.2236	0.4639	0	0.8659	0.3295	0.6622	2.5201	0.9724	1.3391	0.6096	2.4321	0.3178	1.4957	0.4062	0.1674	1.0315	5.9567	0.5916	1.0911	1.462	1.5789	0.9249	0.7262	1.1578	2.0865	1.5317	0.5419	1.4762	0.2162	0.4459	0.4758	0.917	0.2377	0.6363
AC068790.5	1.4519	0	0.2065	0	0.3113	0.2879	0.4975	0.2852	0	0	1.3653	1.3729	0	0.3153	0.1834	0.4388	0.2276	0	0	0	0.4332	1.8044	0.8807	1.095	0.7975	0.7343	0.7917	0.8806	0.3587	0.4926	2.3357	0.9564	1.219	0.6982	0	2.9264	0.99	2.5653	1.1361	0.455	0.6149	0.9572	2.1221	0.3182	0.2625	1.1205	0.3176	0.5247	0.4682
PDXP-DT	0.1893	0.0907	0.3392	0.0649	0	0	0.227	0.026	0	0.2379	1.2044	0.2784	0.0371	0.0576	0.1674	0.2403	0.0831	0	0.3918	0.0885	0.1581	0.4757	0.1206	0.1599	0.1819	0.201	0.197	0.1286	0.0437	0.2248	0.5116	0	0.6357	0.0255	0.0982	0.7226	0.0452	0.039	1.3686	1.2041	1.1222	0.1747	0.3689	0.0871	0.1198	0.5624	0.4057	0.0319	0.0427
LINC-PINT	2.6827	2.285	1.2501	1.509	1.4196	1.4374	0.7872	0.8183	0.9164	1.1783	4.8753	1.4453	2.7042	0.4215	2.5741	0.7504	2.4877	1.8295	0.9757	0.8866	0.5875	1.7577	0.9954	0.6199	0.6819	1.4145	0.1839	1.0247	0.7522	0.3002	1.8273	1.0152	1.5815	1.6963	0.5217	1.4347	1.7709	1.6893	2.3493	0.8764	0.4512	2.6341	0.7111	0.3628	0.3612	1.6629	0.2622	2.9979	1.307
Z94721.1	0.3825	0.6871	0.7616	0.3277	0	0.1327	0.2294	0.1315	0	0.721	0.6294	0.5626	0	0	0.5074	0	0.4198	0.4904	0.2474	0.2236	0.1997	1.2941	0.8121	0	0.1838	1.5234	0.3318	1.1368	0.4411	0.6814	0.2154	3.5276	1.4452	1.5451	1.4881	1.4286	0.2282	0	0.8381	0.839	1.1339	1.7652	1.5841	0.1467	0.6051	2.0663	1.7569	1.1289	0.9715
AC138932.4	0.6539	0.1566	0.5208	0.2241	0.5888	0.0908	0.3921	0.2697	0.2227	0.493	1.7217	0.5771	0	0.1988	1.3878	0.5534	0	0.3354	0.8459	0.6116	0.1366	0.6321	0.6942	0.1381	0.6286	0.463	0.2269	0.5553	0.4524	0.9319	0.2946	1.2061	0.4392	0.6164	0.4523	3.2563	0.9364	0.1348	1.8626	0.2869	2.1969	1.4083	1.147	0.301	0.4138	0.8831	1.9023	0.4411	0.2953
AC007365.1	0.3523	0.7032	0.4676	1.0062	0.8812	0	0.2817	0.2422	0.7999	0.1476	0.1288	0.6046	0	0.7141	0.1038	0.8696	0.7732	0.527	0.3798	0.5492	0.2453	0.227	0	0	0.6773	0.1039	0	0.2991	0	0.2789	0.1322	0.5415	0.2958	0.0791	0.2031	0.1949	0.2803	0	0.2573	0.5152	0.2321	0.1806	0.0572	0	0	0	0.6293	0	0.5302
AL355073.1	0	0.5117	0.1418	1.2202	1.2825	0	0	0.0979	0.7276	0.3579	0.625	0.7332	0	0.6496	0.1259	0	0	0.5478	0	0	0	0	0	0	0	0.2521	0	0	0	0	0	0	0	0	0	0.3546	0	0	0.312	0	0	0	0.2082	0	0.1802	0	0	0	0
SOD2-OT1	0.1714	0.154	0.3413	0	0.193	0.4462	0.0771	0.1473	0.146	0.2154	0	0.3152	0.0421	0.1955	0.2274	0.4534	0.2352	0.0549	0.1109	0.2004	0.2238	0.4557	0.091	0.362	0.1648	0.1138	0.1338	0.182	0.0988	0.1527	0.4826	1.3175	0.3239	0.0577	0.1853	0.1779	0.1023	0.1325	0.1409	0.282	0.1271	0.1319	0.3132	0.5918	0.4611	2.1995	0.5906	0.0361	0.1935
AC005856.1	0.9245	0.5432	0.3473	0.3587	0.1571	0.1937	0.2301	0.1559	0.2971	1.0302	0.2296	0.5388	0.2054	0.4774	0.2622	0.0738	0.3063	0.3131	0.2595	0.0204	0.2368	0.2867	0.1667	0.0553	0.1006	0.1698	0.115	0.0889	0.2615	0.0829	0.1375	0.0804	0.3955	0.0822	0.1206	0.2172	0.1249	0.0899	0.2675	0.1531	0.1207	0.2147	0.1785	0.0401	0.0662	0.0942	0.0668	0.103	0.0394
AC007622.2	0.1926	0.0461	0.3069	0.2641	0.4626	0.0267	0.1386	0.1059	0.1968	0.3389	0.4227	0.34	0	0.0586	0.1022	0.3261	0.1691	0.0741	0.3489	0.3153	0.2414	0.4842	0.0409	0.0407	0.3333	0.2728	0.0535	0.229	0.3332	0.2745	0.5641	0.4738	0.8088	0.4151	0.1666	0.6715	0.092	0.3574	0.3799	0.5916	0.8757	0.5334	0.3191	0.2364	0.317	0.1041	0.3835	0.3574	0.3044
AL356019.2	0.5	1.566	0.8806	1.5817	1.8759	0.1335	0.2422	0.7402	1.8665	0.5074	0.3375	1.485	0.1698	1.6372	0.4591	0.5289	1.4561	0.8999	0.2861	0.8768	0.3614	0.4089	0.4899	0.0609	0.5915	0.4425	0.3003	0.3266	0.0776	0.5024	0.4548	0.6207	0.2583	0.3625	0.5154	1.181	0.3213	0.0991	0.8848	1.0123	0.456	1.1241	0.8057	0.8851	0.1704	0.1818	0.4711	0.2108	1.4326
U47924.1	0	0	1.1823	0	0	0	0	0.1166	0	0.6396	0.3723	0.7487	1.3317	0	0	0.5384	0.1862	0	0.2195	0.9918	0.5315	0.656	0	0.3583	0.6523	0.4505	0.1766	2.8812	1.4672	0.6044	0.9553	4.694	0.2849	0.4569	1.4667	3.2386	0.8098	3.3224	0.7434	2.0468	1.8441	0.261	1.4052	0.1301	1.3957	1.833	1.1689	0.4292	0.0958
AC034199.1	0.0972	0	0	0.0555	0	0	0.0194	0.0446	0	0.0814	0	0.143	0	0.0493	0.1433	0.0686	0.0356	0.0416	0.021	0.0379	0	0.0313	0	0.4448	0.0623	0.4016	0	0.1651	0.0374	0	0	0.1494	0.0544	0.4146	0.1681	0	0.232	0.167	0	0.0355	0	0.0499	0.0158	0.0994	0	0.3501	0.0496	0.1366	0.7316
AC006160.1	0.1038	0.2486	0.2756	0.1186	0.1039	0.1681	0.0622	0.0951	0.1768	0.3913	0.7972	0.2799	0.3055	0.2104	0.3978	0.1098	0.2278	0.3327	0.2462	0.2023	0.2168	0.4014	0.1469	0.0731	0.1996	0.2144	0.036	0.1175	0.2194	0.1233	0.3117	0.4787	1.0459	0.3261	0.3889	0.3159	0.2477	0.0357	2.2743	0.4554	0.171	0.2129	0.1517	0.1327	0.219	0.8879	0.2119	0.817	0.7616
AC007681.1	0.7496	1.6671	0.597	0.6606	0.9321	0.4608	0.5394	0.3975	0.1824	1.0496	0.3289	0.4883	0.9456	0.521	0.6439	0.4984	0.5641	1.1121	0.5125	0.2003	1.0511	0.3519	0.1819	0.1809	0.3294	0.3602	0.1635	0.3455	0.1235	0.2289	0.6029	0.6255	0.0899	0.4758	0.3148	1.5642	0	0.1324	0.2346	0.3523	0.254	0.3295	0.6574	0.0164	0.1355	0.2603	1.0657	0.289	0.3626
LINC02823	0.1519	0.3638	0.0378	0.2603	0	0	0.0455	0.0783	0.1293	0.4295	0	0.0279	0.0745	0.3464	0.4365	0.1205	0.6251	0.1704	0.1474	0	0.0793	0.1101	0	0.1203	0.292	0.1344	0	0.3224	0.0438	0.0451	0	0	0.3188	0	0.0328	0	0.1813	0	0.3328	0.0833	0.075	0.2337	0.0185	0.0583	0	0	0.0291	0.032	0
AC090559.1	1.658	2.4068	1.2255	3.4438	2.3752	0.7323	1.5517	1.4333	1.8823	6.0294	1.7638	3.2518	3.0071	1.9478	5.4425	1.0364	1.6541	1.1756	1.966	0.9986	0.8657	2.137	0.2667	0.9549	2.9219	4.3579	0.1395	0.8106	0.449	0.0895	1.2165	1.0812	0.4219	10.3002	3.3012	1.1676	2.2483	0.958	1.6512	0.6337	0.3227	0.7729	0.4896	0.6552	0.2702	4.0035	0.7116	1.7794	9.7547
SPAG5-AS1	0.3456	0.138	0.3632	0.0658	0.0288	0.0267	0.1842	0.3036	0.0654	0.1448	1.011	0.5083	0.3014	0.0876	0.4075	0.1219	0.3161	0.0492	0.385	0.3816	0.2807	1.0393	0.0815	0.1824	0.0738	0.2209	0.4397	0.5869	0.3321	0.4788	0.4973	0.2066	2.0473	0.2715	0.4814	0.5577	0.4353	0	0.7572	0.7581	0.9676	0.3544	0.9074	0.1767	0.2065	0.6742	0.6761	0.081	0.13
AC018647.1	0.1643	0.4721	0.1744	1.1259	0.4273	0.1216	0.0919	0.1054	0.8018	0.3302	0.036	0.1933	0.1612	0.8657	0.2518	0.0579	0.4086	0.1755	0.1841	0.0512	0.1029	0.1059	0.0232	0.0462	0.1684	0.0485	0.0114	0.0372	0	0.026	0.037	0.1683	0.0736	0.0811	0.1325	0.0454	0.0392	0.0339	0.108	0.024	0.0974	0.0505	0.2774	0.042	0.0485	0.0148	0.0419	0.0277	0.0556
AC020891.3	0.2028	0	0	0	0	0	0	0	0	0	0.6676	1.4918	0.199	0.3084	0	0.2146	0	0	0.7872	0.7115	0.8472	0.5882	0.646	0	0.195	0	0.1408	0	0	0.2409	0.6853	0	0.1703	0.4097	0.1754	1.5151	0.242	0.2091	0.2222	1.1123	0.8017	2.1842	0	0.9336	0	0	2.9504	1.0263	0.5724
AC008883.1	0	0	0.3798	0	0	0	0	0.2622	0	0	0	0	0.7486	0	0	0.4036	0	0	0.2468	0	0.3984	1.4751	0.405	0.8056	0	0	0.6619	0	0	0	0	0.5864	1.6016	0	0	0.3166	0.4552	0	0.4179	0	0.754	0	0.5576	0	0	0	5.5491	0.6434	0
AC005332.2	0.227	0.3625	0.3767	0.2161	0.3786	0.2451	0.1361	0.3988	0.4725	0.5072	0.2214	0.6308	0.0495	0.115	0.6692	0.1067	0.4429	0.5498	0.3426	0.118	0.0527	0.0975	0.0536	0.0533	0.3637	0.3349	0.0875	0.0857	0.0727	0	0.1136	0.1163	0.0847	0.5944	0.3053	0.4187	0.1204	0	0.1105	0.3043	0.0997	0.0776	0.2704	0	0.0638	0	0.0579	0.0638	0.3844
AC211476.2	0	0.1245	0.3106	0	0.3122	0	0.0624	0.143	0.3542	0.1307	0.1141	0.4589	0	0.3162	0	0.22	0.2283	0.2667	0.2691	0.8511	0.3258	0.4021	0.2208	0.1098	0.7997	0.1841	0.0722	0.9714	0.1199	0.247	0.1171	0.4796	0.3493	0.14	0.0899	0.8631	0.6205	0.1072	0.1139	0.7984	0.6166	0.4799	0.6587	0	0.4607	0.2809	0.2388	0.2631	0.2348
LINC01184	3.2344	4.9125	4.8012	7.4331	5.3216	3.2607	1.6141	3.3763	6.7352	4.1203	2.5234	4.2341	3.1517	4.5859	3.0883	2.6966	4.0719	5.493	3.1596	3.0586	3.2938	4.8726	2.0875	1.677	2.2281	2.083	1.127	4.488	1.5288	0.9458	3.9179	4.9647	2.3646	1.6504	2.6424	7.0711	2.0864	2.3982	1.4573	3.0009	3.1653	4.38	3.1106	1.8668	3.3221	3.1305	2.9359	3.3577	3.3095
AL133227.1	0.3431	0.5373	0.4072	0.1357	0.4951	0.0916	0.095	0.1451	0.2247	0.2985	0.2751	0.6599	0.1813	0.2608	0.1984	0.1535	0.4344	0.0846	0.0683	0.1851	0.0827	0.2934	0.056	0.0279	0.1395	0.0584	0.0595	0.0896	0.0609	0.141	0.208	0.284	0.2991	0.1155	0.1597	0.3943	0.0945	0.0816	0.6071	0.55	0.1174	0.1421	0.1543	0.1215	0.2004	0.0713	0.2626	0.1001	0.1415
AC117430.1	0	0	0	0	0	0	0	0.0632	0	0	0	0	0	0	0.0813	0	0	0	0	0.1075	0.096	0.0889	0.0976	0	0.1767	0	0	0.0781	0.053	0.1092	0	0.1413	0	0	0	0	0	0	0.1007	0	0	0.1414	0	0	0	0	0.1407	0	0
MAMDC2-AS1	0.1643	0.3308	0.3493	0.3966	0.1681	0.0777	0.0403	0.118	0.1526	0.1313	0.2621	0.2306	0.0147	0.84	0.1518	0.1264	0.1721	0.2441	0.1449	0.0524	0.0312	0.1227	0.0555	0.0473	0.1579	0.0925	0.0181	0.0761	0.0474	0.0266	0.3111	0.2525	0.0752	0.2061	0.071	0.1487	0.1871	0.1	0.0818	0.2047	0.0221	0.1148	0.0982	0.0172	0.0331	0.1513	0.3086	0.0189	0.2065
LIX1-AS1	0.0821	0	0.0409	0	0	0.114	0.0246	0.1976	0	0.0516	0.0451	0.0302	0.4835	0	0.0363	0.1303	0.3605	0.0263	0.0266	0.144	0.1715	0.5954	0.0436	0.1734	0.0395	0.109	0.114	0.1744	0.0237	0	0.0925	0.1262	0.3793	0	0.1065	0.2045	0.196	0	0.045	0.0901	0.2435	0.2527	0.02	0	0.052	0.4992	0.6288	0	0
AL359851.1	0	0	0	0	0	0	0	0.0304	0	0	0	0	0	0	0	0	0	0	0	0	0	0.0712	0.0156	0	0	0.0391	0	0.0125	0	0	0	0.0226	0	0.0198	0.0127	0	0.0176	0	0.0484	0	0	0.0227	0.0359	0.0113	0.0466	0.1592	0.1918	0.1118	0
AC121764.1	1.831	2.0361	20.1809	0	0	0.0908	1.3333	1.2586	0	4.4373	5.0217	39.5325	0	0	1.1565	10.2374	1.4352	0	5.4137	0.1529	0	20.6066	0	0	0	0	2.3144	4.7752	0.0754	0	0.1473	0.201	8.0162	0	0.3392	4.1247	0.3121	0	5.8742	0	0	0.8047	0.1274	0.301	0.0828	6.182	0.7008	0	0
AC253576.2	0.7617	0.9122	1.7694	0.4351	1.7147	0.2643	0.5329	1.9198	1.0809	1.1167	1.6713	2.1474	1.4947	0.579	0.7858	0.6714	1.5325	0.1628	0.4105	0	1.5907	5.1541	1.7519	1.7425	2.3186	0.7865	1.2775	3.9885	4.0256	0.7538	6.1473	0.1951	3.3043	0.4274	0.3293	4.7413	1.8178	0.6542	2.9206	2.6454	0.7527	3.3198	1.7937	0.1948	1.205	2.4003	1.7493	4.6031	2.0062
AC004921.1	0.6019	1.4416	0.4993	0.8595	0.9033	0.557	0.0602	0.2069	0.6833	0.3782	0.8804	0.8116	0.9843	0.7626	1.7741	0.3183	1.321	1.2861	0.5839	0.3519	0	0.4848	0	0.7414	0.675	2.1309	0.174	0	0.4049	0.1191	0.4519	0.4626	0	4.1874	1.1274	0.1665	1.197	0.3102	0.7693	0.3301	0	0.6172	0.1466	0.3848	0.1904	1.4903	0.0768	0.2538	2.661
AL136114.1	0.0269	0	0	0	0	0	0	0	0	0	0	0	0.1581	0	0	0.0568	0	0	0.0347	0.2512	0.028	0.026	0.0855	0.1134	7.6146	0.0238	0.0559	0.3876	0.1548	0.0319	0	0.0413	0	0.3435	0.0232	0.2229	0.1602	0	0.5589	0.1178	0.0265	0.3718	1.8971	0.103	0.017	0	0.1645	0	0
LINCADL	0	2.3695	0	6.5386	5.0904	0	0.1695	0.1943	2.4066	0	0.3101	0.3118	1.1093	0	0.125	0	0.3102	2.4461	0	0	0	0	0.15	0.1492	0	0	0	0	0	0	0	0	0	0.3806	2.0771	0	0	0	0	0	0	0	0	0	0	0	0	0	0
AC106791.1	0.1177	0.329	0.134	1.7293	1.3631	0.1673	0.1479	0.2235	0.6492	0.155	0.1046	0.4412	0.1155	1.1592	0.119	0.2135	0.5722	0.2516	0.2575	0.1311	0.2108	0.4227	0.2857	0.0651	0.1347	0.1141	0.0953	0.2856	0.0776	0.1198	0.2399	0.8187	0.2354	0.0981	0.2327	0.1768	0.0067	0.1734	0.4361	0.7625	0.5097	0	0.3934	0.3699	0.1703	0.3029	0.0172	0.0236	0.2721
AC087301.1	0.2294	0	0.2284	0.3931	0.6885	0	0	0.473	0	0.2882	0.2516	0.1687	0.9002	0	0.2028	0.2426	0	0	0	0.5364	0.2395	3.3259	0	0.2422	0.441	0.203	0.6367	0.3895	0.1322	0.5448	0.5166	1.0577	0.3852	0.7722	0	1.1423	0	0	0	1.2579	0.2267	1.4114	1.1176	0.3519	0.5806	0	0.7024	0.3868	0.3884
Z98884.1	0.5323	0.5312	0.9715	0.456	0.6657	0.1847	0.4256	0.6708	0.3021	1.2262	0.0973	0.9787	0.087	0.2697	0.3138	0.4692	0.4868	0.2275	0.459	0.4149	0.3705	0.686	0.1883	0	1.1938	0.3141	0	0.1507	0.4603	0.1054	0.4995	0.2727	0.2979	0.1195	0.2301	0.0736	0.5293	0	0.7775	0.3892	0.0877	0.2729	0.2161	0.1361	0.7298	0	0.5433	0.0748	0.4005
LINC00894	1.4695	0.4302	1.1866	0.1959	0.3553	0.0963	0.1762	0.2301	0.1251	0.1949	1.7913	1.7232	0.3525	0.1614	0.3898	0.38	0.6899	0.2093	0.961	0.7922	0.8866	1.9335	0.364	0.2327	0.7063	0.3468	0.1445	1.2617	0.7202	0.0873	1.2963	2.7231	2.3992	0.4892	0.3529	1.24	0.8475	0.5469	1.0911	0.8596	2.7186	0.5526	0.8234	0.2693	0.5734	3.2637	1.4625	0.475	0.4055
AC103681.2	0.1299	0.4666	0	0.2225	0.1949	0.3605	0.2336	0	0.2211	0.1632	0	0.382	0.2548	0	0.2297	0.1374	0.1425	0	0	0	0	0	0	0	0.1248	0	0	0	0	0	0	0	0	0	0.1123	0	0	0	0.4268	0	0.1283	0	0.1898	0	0	0	0.1988	0.1095	0.0733
RNF216-IT1	0.2185	1.57	0	0.7488	2.6233	0	0.131	0	1.8603	0	0.4794	0.8035	0.2144	1.993	0	0	0.7193	0.8404	0.2826	0	0.2281	0	0	0	0	1.1603	0.0758	0	0	0	0	0.3358	0.5504	0.2942	0.1889	0.1813	0	0	0	0	0	0	0.1065	0	0.1383	0.2951	0.3345	0	0.3699
CYTOR	0.4536	0.8971	0.1243	1.1196	0.2436	0.3553	0.569	0.3519	0.3118	0.889	0.8446	0.2449	3.2012	0.677	1.0856	0.3037	0.6302	1.9555	0.5249	0.7736	0.5128	0.5592	3.7683	2.755	2.7882	6.0038	0.1588	0.4205	0.3575	1.6754	0.2062	1.1194	0.2691	5.6569	0.8635	0.5561	3.357	1.527	1.044	0.9813	0.2714	0.7042	0.5779	1.095	0.374	0.933	0.6658	2.867	5.8273
AC011510.1	1.8022	0.925	0	1.3235	0	0.1787	0.3088	0.3539	0.4384	1.2941	5.3664	1.1361	0	0.3914	0.4553	0	0.8476	0.3301	0	0	0.5377	0.2489	0	0	0.7424	0.9115	0	0	0	0	0	0.3957	0	0.6933	0	0	0	0	0.282	0	0	0	0.3763	0	0	0	0	0	1.3077
AC005519.1	0.7002	0.8386	0.5362	0.0923	0.485	0	0.1292	0.2962	0.3669	0.0677	1.0637	1.4657	0.1585	0.4094	0.7144	0.3419	0.6502	0.3798	0.4529	0.5038	0.6749	1.2496	0.2287	0.1137	0.8802	0.8581	0.2243	0.2287	0.2484	0.4478	1.3344	0.3312	0.3166	0.7253	0.5588	3.3081	0.6427	0	2.5373	1.2406	1.8629	0.9114	1.6271	0.1653	0.409	0.4365	0.9072	0.8176	1.064
TRAF3IP2-AS1	1.4057	2.9094	1.2929	2.4611	2.4995	0.9968	0.5131	0.8507	2.2116	2.0352	1.056	1.8879	0.7796	2.0907	1.6213	0.6627	1.6936	2.674	0.9981	0.9111	0.8456	1.0634	0.957	0.7421	1.1897	0.879	0.281	0.8822	0.4493	1.125	1.583	1.1978	0.5901	1.4402	1.1624	1.2428	1.0028	0.5984	1.088	0.972	1.6608	0.6111	0.5955	0.3282	0.6091	1.3619	1.0995	1.0694	3.6305
AC100821.2	0	0	0.6664	0	0	0.3484	0.5018	0.4601	0.285	0.6309	0.9179	0.6154	0	0.2544	0.4439	0.177	0	0.1073	0	0.1957	0.8737	1.2941	1.4211	1.5902	0.8043	0.5924	0.4065	3.4103	0.193	1.5899	0.9422	1.0289	4.3557	0.5633	0.7234	0.9722	0.9984	1.8973	0.3667	1.2848	0.8268	0.5148	1.3045	0.3851	0.7413	0	1.2811	0.7056	0.0944
AC023483.1	0.3526	0.3519	0.2925	0	0	0.3671	0.2114	0.1616	0.2001	0.1477	0.1934	0.389	0	0.3574	0.1559	0.3108	0.129	0.113	0.2661	0.2748	0.675	0.284	0.1248	0.3102	0.2824	0.3121	0.0204	0.1497	0.5421	0	0.397	0	0.6908	0.3956	0.2032	0.8291	0.7012	0.1211	0.2575	0.1289	0.1161	1.5367	0.2577	0.6762	0.4462	0	1.0797	0.1487	0.2322
AL357873.1	0.0951	0.0569	0.0473	0	0.2854	0.1979	0.0855	0.098	0.1619	0.1195	0.2086	0.2447	0.1866	0.5059	0.2522	0.0503	0.0522	0.0914	0.0922	0	0.1489	0.0459	0	0.1506	0.0457	0	0.1484	0.0807	0.0274	0	0.1071	0.0731	0.0399	0	0.0822	0.1578	0	0	0	0	0	0.0731	0.2316	0	0.0902	0.1926	0.1819	0.1202	1.7975
AP001178.3	0	0.0419	0.174	0.0599	0	0	0	0.024	0	0.3075	0	0.0514	0.0343	0.2126	0.0309	0	0.0384	0	0.0452	0.2453	0.146	0.0338	0.1485	0.0738	0.1008	0.0928	0.0364	0.0297	0.0403	0.4567	0.2756	0.3224	0.1174	0.0942	0.0302	0.2031	0.0417	0	0.0383	0.4218	0.1382	0.1613	0.1022	0.0268	0.1106	0.0472	0.2677	0.0295	0.1973
LINC02156	0.8137	0.3772	0.0523	0.09	0.0394	0.9474	0.0787	0.5774	0.0447	0.4948	0.6912	0.695	0.2833	0.1596	0.3714	0.7497	0.5473	0.0168	1.1375	0.7673	1.069	0.6851	1.8391	0.2494	0.6056	0.9758	0.3279	0.5127	0.5146	0	3.5768	2.6226	0.6612	0.1237	0.6127	1.5904	0.3759	0.8117	1.6391	1.0652	0.2594	1.0095	0.2686	1.9331	0.3156	0.4609	2.2507	1.1732	0.3408
CLYBL-AS2	0	0	0.2109	0	0	0	0	0	0	0	0	0.0779	0.1039	0	0	0.1121	0	0	0	0	0.2213	0.1024	0	0	0.1018	0	0.1103	0	0.1222	0.1258	0.1193	0	0.089	0	0	0.1759	0	0.1092	0.1161	0.1162	0	0	0	0	0	0.2862	0.0811	0	0
NFYC-AS1	0.6983	0.9409	1.4339	0.6731	1.1136	0.2423	0.2356	0.48	0.7432	0.6582	0.7661	1.1556	0.2998	1.3271	0.5789	1.0157	1.4848	0.9793	0.8751	1.0206	0.9571	2.5736	0.4633	0.4608	0.7132	1.043	0.1363	1.5566	0.6039	1.1922	2.2118	1.9455	1.5758	1.0873	0.6792	3.55	0.7812	0.135	1.4823	1.8669	2.9759	1.2085	3.2536	0.3013	1.3533	1.8273	1.5704	0.2208	1.3056
AC002401.1	0.1573	0	0	0	0	0	0	0	0	0	0	0.1157	0	0	0	0	0	0	0	0.1839	0	0	0	0	0	0	0	0.2672	0	0	0.1772	0	0.5284	0.1059	0	0	0.1877	0	0.6894	0.3451	0	0	0.3066	0	0	0	0.2409	0	0
AC009262.1	1.2598	0.0838	0.7665	0.1199	0	0.9958	0.063	1.0104	0	0.5277	0.2687	1.4928	1.4421	0	0.3404	0.4442	0.1152	0	0.3848	4.869	0.5847	2.1989	1.1145	1.6997	1.2447	1.146	0.7772	0.5943	1.1097	0.9143	0.67	2.3668	0.382	0.2827	1.1799	0.6971	1.7121	0.0721	1.1501	5.028	0.8299	0.5383	1.7903	6.7112	0.5758	1.5597	4.0454	0.2361	1.0271
SUGCT-AS1	0	0	0.0414	0.0712	0	0	0.0249	0	0	0.1567	0.0456	0	0	0.0632	0.0735	0	0	0.2932	0	0.0972	0.0434	0.3617	0.1324	0.2634	0.2798	1.9871	0	0.2118	0.1199	0	0	0.0639	0.0349	2.9391	1.0064	0.0345	0.2977	0.0429	0.3644	0.0456	0	0.1279	0.1823	0.0957	0	0	0.2865	0.6661	0.4458
AC125494.1	0.1842	0	0.0306	0	0.0461	0.0639	0.0552	0.0844	0	0.1157	0.3704	0.1806	0.1205	0.0467	0.0814	0.1623	0.0337	0.0787	0.0794	0.0718	0.0641	0.445	0	0.0324	0.059	0.1087	0.0213	0.2346	0.0708	0.2187	0.2074	0.5661	0.4896	0.2893	0.3184	0.3821	0.1099	0	0.6389	0.8752	0.4246	0.2833	0.1645	0.0942	0.1165	0.2073	0.7284	0.3106	0.2425
AC023794.1	0.5481	1.5316	0.1819	0.6262	0.2742	0.634	0.1096	0.3768	1.2445	1.148	0.4009	1.4781	0.3585	0	2.2619	0	1.4035	0.3514	0.4727	0.2136	0.1908	0.1766	0.3879	0	0.5269	0.8085	0.5072	0.3103	0.2107	0	0.6172	0.5617	0	0	0.158	0	0.436	0.1883	0.4003	0.4008	0.5416	0	0.3561	0	0	1.4805	0.1399	0	0.5156
AC092756.1	2.794	0.5905	0.4909	0.2816	0.2467	1.597	1.4784	1.0168	0.5598	1.6522	2.1637	1.5714	1.2901	0.2499	0.436	0.6954	0.9018	0.2107	4.8899	0.9608	0.1716	0	0.8724	0	0	0.4364	0.1711	0.4187	0.379	0.7807	0.3702	0.2526	1.518	0.7746	0.4263	0.1364	0.1961	0.3388	0.7202	0.721	0.6496	1.0113	0.5605	0.2521	0.52	0.6659	2.139	2.356	0.0928
CDC42-IT1	0.4256	0	0.4237	0	0.1597	0	0.1276	0.4389	0	0	0.1167	0.8608	0.1044	0	0	0	0	0	0.0688	0	0.1111	1.44	0	0	0.1023	0.2825	0.3692	0.1807	0.0613	0	0.8388	0.4907	0.0893	0.2149	0.276	1.5013	0.2539	0	0.4663	0.3501	0.5257	0.6547	0.8813	0.0816	0	0.2874	0.6516	0.3589	0
LNX1-AS1	0	0	0	0	0	0	0.032	0	0	0	0	0.1569	0	0	0	0	0	0.0342	0	0	0	0	0	0	0.1025	0	0	0	0.0307	0	0.06	0.082	0	0	0	0.1328	0	0	0.1168	0.0585	0	0.164	0.1039	0	0	0	0.0408	0.045	0
AC006525.1	0.057	0	0	0	0	0.1979	0	0.5881	0	0.0717	0	0	0.028	0	0.0757	0.3017	0	0	0	0.9669	0	0.0276	1.4531	0.0602	0.0274	0.1514	0.1187	0.1211	0.1809	0	0.1285	0.2192	0	0.0768	0.1233	0.1657	0.034	0	0.4999	0.2815	0	0.0439	0.0139	1.9469	0.3068	0	1.4845	2.3566	0.0161
AC018752.1	2.8594	11.1294	0.3558	8.5748	5.3643	0	0.2143	0.2457	7.9127	2.6949	0	6.0462	0	3.2605	0.6321	0.7562	3.138	5.27	2.7742	0.4179	0.3732	0.691	0	0	1.7179	1.2654	0.124	0	0.6182	0.4245	0.805	1.6482	0	1.9252	1.236	1.4833	0	0	0.7831	0.392	2.1192	0	0.3483	0.5484	0.2262	0.4827	1.3681	0.6028	1.0087
AC090907.3	0.0599	0.4301	0.0596	0	0	0.0415	0.0718	0.0411	0	0.2257	0.5911	0.5723	0	0.182	0.2117	0	0.0657	0.1151	0.1549	0.14	0.0625	0.4629	0	0	0.3453	0.3709	0.0831	0	0.1726	0.2844	0.2696	0.3681	0.2513	0.0806	0.3623	0.5465	0.1429	0	0.3935	0.5252	0.1775	0	0.5542	0.4592	0.0758	0.4042	1.6956	0.4543	0.1689
MIR223HG	0.4542	0.1958	0.5426	0.6849	1.6086	0.3278	1.0241	1.5735	0.2784	0.5022	0.5979	1.0288	3.155	0.1657	3.2611	0.6726	1.0367	0.3261	0.6228	0.1062	0.2276	0.281	0.27	0.8824	0.1397	0.5628	0.1009	0.5091	0.0628	0.0647	0.5115	0.1675	0.9762	0.4403	0.3298	0.6483	2.1895	0.6928	0.3781	0.2391	0.0718	0	0.1328	0.2508	0.046	0.7361	1.8775	0.4136	0.2768
AC007620.3	0.2963	0	0	0	0	0.1028	0	0.1018	0	0.1862	0	0.3269	0	0.2252	0.524	0.1567	0.1626	0.1899	0	0.3464	0.1547	0.4296	0.3145	0.7821	0.5696	0.1311	0	0.2516	0	0.1759	0.1668	0	0.1244	0	0.2562	0.3689	1.4143	0	0.1623	0.325	0	0	0	0	0.0938	0.2001	0.6805	0.1249	0
PABPC4-AS1	0.6275	0.2505	0.5206	0.0896	0.157	0.0726	0.0941	0.3595	0	0.46	2.1227	1.6154	0.3079	0.0795	0.0925	0.3872	0.1148	0.3352	0.3044	0.1834	0.1638	1.1121	0.0555	0.2761	0.3016	0.5091	0.0544	0.4441	0.1206	0.1242	0.4711	0.7234	1.4929	0.2112	0.7686	1.0417	0.0624	0	0.6875	0.9177	1.4469	0.5631	1.1975	0.1605	0.2978	0.565	1.241	0.0882	0.1181
LINC02444	0	0	0	0	0	0.0407	0	0	0	0.1473	0	0	0.0575	0	0	0.5581	0	0	0	0	0.1224	0.2267	0.4979	0	0	0	0.2848	0.3982	0	0.0696	0.1981	0.0901	0.886	0	1.0136	0	0	0	0.0642	0.1286	0.2896	0	0.0286	0.7195	0.0742	0	0.0449	0.0989	0
AL158212.3	2.6762	7.8252	2.5432	10.3629	11.919	0.5789	1.6049	1.7919	12.725	2.555	1.3917	4.9973	1.7221	14.1613	2.5663	1.3603	8.4866	8.4108	1.4275	4.0026	1.1069	2.0158	2.1399	1.3394	3.7585	1.9995	0.2111	0.605	0.7915	2.5178	1.1742	4.8615	1.036	1.989	2.4489	2.0769	2.6751	0.4299	3.2174	2.8399	1.3909	2.7534	1.5833	1.3597	1.1877	0.798	5.0022	2.0222	4.4725
LINC00923	0.2392	0.1567	0.2875	0.116	0.1219	0.0501	0.0108	0.1737	0.0307	0.034	0.4258	0.697	0.0354	0.199	0.0998	0.1241	0.3913	0.2893	0.1226	0	0.0047	0.3534	0.0192	0	0.1518	0.004	0.0846	0.0192	0.0156	0.0054	0.6658	0.4578	0.9549	0	0.1014	0.0037	0	0.0698	0.0049	0.9405	0	0.0069	0.0242	0.0208	0.1514	0	0.3386	0.0076	0.1987
AL137779.1	0.3688	0.7361	0	0	0.5534	0.5972	0.1474	0.845	0.4187	0.1545	0.944	0.9945	0.603	0	0.9783	0.2601	0.8094	0.4728	0.7155	0	0.1284	0.1188	0.1305	0.2596	0.3545	0.1088	0.128	0	0.4252	0	0.4153	0.1889	0.3096	0.7448	0	0.102	0.1467	0	0.2693	0.9437	0.1215	0.1891	0.3593	0	0.2334	0.498	0.0941	0.311	0.6938
AC024075.1	6.7427	8.5595	7.6524	8.319	9.5123	1.1231	2.2643	3.0591	13.3194	5.2533	4.2904	14.2821	1.5878	12.9165	1.5502	2.853	8.8796	5.1005	3.4017	0.946	2.9572	4.4321	0.7158	0.2848	4.0185	1.7904	0.4211	0.8016	0.4665	1.1211	2.4298	2.4874	3.3969	3.9949	9.0938	5.2604	1.1264	0.139	2.6592	5.0288	4.1309	3.734	3.0881	0.5172	1.3654	0.7285	5.1619	1.1372	2.055
AC092794.2	0	0	0	0	0	0	0	0	0	0.1643	0	0.0962	0	0	0.6939	0.1383	0	0	0.1692	0.1529	0	0.1264	0.6942	0.1381	0.2514	0.463	0	0.1111	0.3016	0	1.1782	1.0051	0.1098	0.1761	0.1131	1.7367	0.4682	0.674	0.1433	0	0.2585	0.8047	0.1912	0	0	0.1766	0	0	0.2214
AC010300.1	0.3012	0.3607	2.0274	0.0737	0.3874	0.0597	0.086	0.4338	0.9281	0.0901	0.1731	1.2974	0.197	0.1308	0.3044	0.0303	0.1731	0.0827	0.4916	0.3018	0.5391	2.1627	0.137	1.0448	0.3309	0.2285	0.5225	1.8024	0.2811	0.1022	0.9044	0.0441	0.6503	0.1448	0.3596	1.4522	0.154	1.02	0.3457	0.5505	0.7086	0.5515	2.7811	0.033	0.3358	0.9878	0.3843	0	0.2509
LINC02886	0	0	0	0	0	0.1043	0	0	0	0	0.3297	0.221	0	0	0.2658	0.159	0	0	0.0972	0.3514	0	0.4358	0.7976	0.1587	0.2889	0	0.1564	0.1276	0.0866	0	0.1692	0.231	0	0.1012	0.1299	0.6236	0	0	0.6585	0.4944	0	0	0.1464	0	0.2853	0.2029	0.8053	0	0
AC145146.1	0	0	0	0	0	0	0	0	0	0.2167	0.1892	0.1268	0.1692	0	0	0	0	0	0	0	0.3601	0.8334	0.5492	0	0	0	0	1.7571	0.1988	0	0	0	1.4479	0	0	0	0.2058	0	0	0.9456	1.0224	0.2653	0.168	0.2646	0.6547	0	0.132	0.1454	0.3893
AC011921.1	0.16	0.3831	0.7962	0	0.2401	0.037	0.0639	0.2932	0.3632	0.67	0	0.3921	0.6801	0.0811	0.0943	0.1128	0.117	0.0684	0.2759	0.8727	0.5567	0.9277	0	0.5067	0.4613	0.4247	0.259	1.992	0.9222	0.6332	1.501	1.3932	0.6267	0.2513	1.4289	0.7965	0.4454	0.8243	0.4089	0.3509	0.4742	0.3281	0.5195	0.0409	0.4386	1.1521	1.5918	0.1798	0.3009
AL355499.1	0.0159	0	0.0159	0	0	0.0221	0	0.1204	0	0	0.0873	0.0586	0.0312	0	0	0	0	0	0.0412	0	0	0.6157	0	0.1009	0.0306	0	0.0276	0.0541	0.0275	0.1135	0.0897	0.0979	0.3343	0	0.592	0.0132	0.019	0.0656	0.0174	0.1048	0.0472	0.0245	0.0233	0.0122	0.0403	0.1936	0.0244	0	0
LINC00092	1.564	1.1638	1.421	0.1561	0.0912	0.6534	0.2823	0.5532	0.1551	1.0686	0.3832	1.5188	0.73	0.277	1.4502	0.3052	1.0832	0.477	0.383	0.9942	0.1268	0.0881	0.0645	0.1603	0.1022	0.2419	0.0738	0.0516	0	0	0	0.3501	0	0.6236	0.0919	0.0504	0.0544	0.2035	0.1996	0.0833	0.03	0.0234	0.1036	0	0	0.0615	0.0116	0.2433	2.1168
AC008434.1	0	0.1606	0.5341	0	0.2013	0	0	0.0922	0	0	0	0.3946	0	0	0.4744	0.4256	0.1472	0	0.0867	0.3136	0	0.6482	0	0	0	0	0.1396	0	0.0773	0	0.9062	0.6185	0.4504	0.5418	0.116	0.4452	0	0.1382	0	0.7355	0.2651	0.2063	0.196	0.1029	0.1697	0.1811	0.308	0.1131	0.6056
AC009088.1	1.1491	0.6351	0.352	1.0603	0.6633	0.7975	0.4241	0.4253	0.7526	0.2221	0.4849	0.9751	1.0407	0.2688	1.4069	0.2805	0.679	1.0199	0.6289	0.7234	0.2769	0.5981	0.9383	0.1867	0.4248	0.2347	0.5214	0.3753	0.051	1.5746	0.3982	0.2717	0.668	0.7141	0.3057	0.3668	0.7383	1.1844	0.1937	0.1939	0.5241	0.136	0.5599	0.2712	0.0559	0.5969	0.7444	0.1491	0.4989
BDNF-AS	0.5276	0.4898	0.8026	0.3251	0.4003	0.2962	0.2133	0.5134	0.424	0.6108	0.3122	0.8458	0.1396	0.4506	0.4718	0.2069	0.618	0.2736	0.7783	0.7555	0.2414	0.424	0.1888	0.1565	0.2621	0.1522	0.0946	0.4379	0.1401	0.1126	1.0881	0.6196	0.1344	0.3392	0.4151	1.4514	0.2547	0.2566	0.3052	0.3576	0.3163	0.3739	0.2599	0.3183	0.619	0.2082	0.3494	0.15	0.2911
FAM87B	0.0756	0.6793	0.0376	0.2592	0.227	0.0525	0.2495	0.312	0.5796	0.3327	0.1245	0.5285	0.4082	0.1725	0.5685	0.08	0.332	0.2424	0.318	0.3979	0.079	0.1828	0.2007	0.1597	0.2545	0.1339	0	0	0.0436	0	0.1278	0.2325	0.1905	0.2546	0.1962	0.1255	0.0903	0	0.1243	0.3318	0.0374	0.2909	0.1474	0.145	0.0718	0.2043	0.7817	0.0957	0.5549
AC004832.5	0.1836	0.6597	0.7312	0.3146	0.2756	0.1274	0.2202	0.1262	0.938	0.2307	0.4029	0.8103	0.1802	0.2792	0	0.1942	1.6121	0.3531	0.3563	1.0734	0.5752	0.71	0.5848	0.1939	0.5295	1.4626	0.0637	0.7796	0.1059	0.4361	0.4136	2.2579	0.3083	0.2472	0.3175	1.3716	0	0.3785	0.2012	1.2083	1.0886	0.5649	1.4314	0.2817	0	0	0.984	0.3097	0.3109
AL590428.1	0.0746	1.1173	0.2601	1.1511	2.3524	0.1295	0.0895	0.1283	1.5888	0.5159	0.0409	0.2745	0.1465	1.1347	0.231	0.1579	0.7372	0.5742	0.2414	0.0436	0.0779	0.1082	0.7131	0	0.3587	0.8588	0.0129	0.0317	0.0645	0.0886	0	0.9752	0.0627	0.1005	0.0968	0.031	0.0445	0	0.0818	0.2456	0	0.1148	0	0.1145	0	0.0504	0.4285	0.0944	1.664
AC024560.4	1.1647	0.1213	1.5124	0	0.228	0.1757	0.2733	1.1487	0.0862	0.0636	0.8889	2.6443	0.2981	0.231	0.6717	0.9106	0.4446	0.0649	0.7861	2.3683	2.3267	6.4616	1.559	1.7645	0.7788	0.9412	0.5799	1.548	2.3357	0.6615	0.5703	2.88	3.9543	0.8183	1.3572	2.6058	2.7193	0.5219	4.7155	1.2219	3.803	2.5707	2.3439	0.6604	1.3779	4.8559	4.1481	0.7259	1.4862
AC110611.1	0.6827	0.4845	0.9314	0.0867	0.4174	0.2808	0.2729	0.8517	0.2584	0.699	0.9154	1.2088	0.6202	0.346	0.4695	0.6152	0.2775	0.0648	0.7687	0.5321	0.5545	1.1488	0.2416	0.3471	0.9479	0.9623	0.2808	0.5153	0.4519	0.3303	1.8224	0.4275	1.1252	0.715	0.8307	2.8541	0.7543	0.417	0.8587	0.9429	1.5241	0.389	1.4907	0.4655	0.72	0.8879	0.7936	0.3625	0.4567
AC091982.1	0.9042	1.8564	1.0288	1.9922	2.7142	0.3586	0.3873	0.1776	3.7396	1.7856	0	0.9501	0	2.9459	0.7996	0	1.1341	1.8218	0.752	0.3021	0.6744	0.6243	0.5485	0.682	0.745	0.2287	0.0448	0.4388	0.5213	0.3068	0.4364	0.3971	0.3254	0.3479	0.335	1.0721	1.079	0	0.7076	0.2834	0.6382	0.7948	0.5035	0.1982	0.2452	0.1745	0.6922	0.1089	1.3852
C21orf62-AS1	0.5538	0.3898	0.7787	0.7436	0.5913	0.3646	0.1198	0.5848	0.7487	0.4305	0.3069	0.5837	0.1288	0.408	0.3383	0.0846	0.4699	0.4685	0.3693	0.2603	0.2266	1.0155	0.0606	0.1809	0.2634	0.1516	0.0852	0.3006	0.1119	0.1221	0.7008	0.2194	0.2493	0.3498	0.6318	0.5686	0.4156	0.1589	0.2252	0.6199	0.3216	0.7905	0.5731	0.127	0.1843	0.4781	0.6688	0.0722	0.1128
AC092338.3	1.3078	0.8875	2.0398	0.2241	0.3926	0.3933	0.549	0.6593	0.3712	0.6026	4.2087	1.9237	0.4705	0.2651	1.195	0.6917	0.7176	0.6987	1.0433	1.0194	0.6373	3.2027	0.6479	0.2762	1.4248	0.7331	0.3479	0.6663	0.7038	0.6213	1.62	1.4072	2.7453	0.499	0.8668	2.4965	0.9364	0.4943	2.3879	1.3866	2.0246	1.4753	2.3364	0.301	0.8828	1.0598	2.4696	0.5514	0.5167
AC233280.1	0.1312	0.0524	0	0.0749	0.1312	0.0303	0.0262	0.3006	0	0.1099	0.048	0.1286	0	0.1329	0.0773	0.2313	0.048	0.0561	0.198	0.6134	0.4566	0.4649	0.8355	0.6002	0.2101	0.1548	0.1669	0.8168	0.3277	0.1558	0.5416	0.7393	0.257	0.2061	0.378	0.2903	1.7218	0.2704	0.2395	0.9591	0.2592	1.547	0.3408	0	0.4427	1.2991	1.0711	0.0737	0.2468
AL117327.1	0.2978	0.2269	0.3503	0.1855	0.2844	0.4321	0	0.3349	0.3227	0.5102	0.4752	0.4977	0.2125	0.2469	0.2394	0.0286	0.2377	0.1909	0.3327	0.2215	1.0176	0.2093	0.0287	0.2001	0.3123	0.2875	0.0188	0.2528	0.3746	0.3215	0.7621	2.4549	0.3409	0.3827	0.6787	1.0335	0.7753	0.1116	0.5338	0.8313	0.2942	0.6246	0.2374	0.2077	0.137	0.1828	0.7253	0.0685	0.7639
LAMTOR5-AS1	0.1164	0.3275	0.2375	0.1595	0.1572	0.101	0.0558	0.124	0.1982	0.1536	0.083	0.2354	0.2455	0.1327	0.1698	0.1354	0.1277	0.1007	0.1844	0.4218	0.1762	0.3825	0.2471	0.0922	0.151	0.2215	0.0787	0.3508	0.1644	0.3662	0.3145	0.5456	0.469	0.4074	0.2213	0.3719	0.1528	0.078	0.1147	0.3319	0.2472	0.2506	0.2438	0.2009	0.151	0.2908	0.8597	0.1325	0.3875
ITPKB-AS1	0.1369	0	0	0.9381	0	0	0	0	0	0.172	0	0	0	0.2081	0.6051	0	0.3004	0.1755	0	0.32	0	0.1323	0	0	0	0	0	0	0	0	0	0.4207	0	0.0921	0	0	0.1633	0	0	0	0	0	0	0	0	0	0.1048	0.1154	0
AC011416.4	0.051	0.0366	0.1929	0	0.0153	0.0566	0.0306	0.2664	0.0174	0.0897	0.0336	0.2025	0.06	0.0155	0.0451	0.0755	0.0336	0	0.1649	0.0835	0.1278	0.4732	0.0325	0.2046	0.1176	0.0271	0.0425	0.0953	0.1235	0	0.1493	0.0314	0.0428	0.0824	0.0617	0.1185	0.1217	0.4099	0.1117	0.0447	0.2419	0.0314	0.0845	0.0078	0.2065	0.0964	0.2967	0.0258	0.1381
TBX18-AS1	0.0709	0.2973	0.1412	0.1823	0.4791	0	0	0.2682	0	0.1783	0	0.1565	0	0.1618	0.2509	0	0.0778	0.3638	0.0229	0	0.037	0.0686	0	0.0749	0.2727	0.1883	0	0.1205	0.0613	0	0	0	0	0.0478	0.0613	0.2649	0	0	0.0389	0.3501	0	0	0.0173	0.8978	0.1571	0	0.0272	0	0
AC103702.1	0.028	0.0335	0.3345	0.0959	0	0.0194	0	0.077	0	0.1759	0	0.0618	0.0275	0	0.099	0	0.0614	0	0.0905	0.0982	0.1462	0.2436	0	0.0591	0.1615	0.0248	0.0291	0.1189	0.0323	0	0.3468	0.1291	0	0	0.1936	0.4415	0.2004	0.2597	0.1227	0.0921	0.0277	0.2584	0.0818	0	0	0	0.0429	0.0472	0
LINC01362	0.0342	0	0	0	0	0	0.041	0	0	0.0429	0	0.201	0.0335	0	0	0	0	0	0.0884	0	0	0.1321	0	0	0.0985	0	0.0474	0	0.0788	0	0	0	0.0574	0	0	0.1985	0	0	0.0374	0.1874	0.0675	0.0526	0.0666	0.0262	0.0649	0	0.0785	0.0288	0
AC019254.1	0.5798	0	0.2886	0.3312	0.5801	0.4024	0.2897	0.3321	0	0.2428	1.1661	0.7107	0.0948	0.4407	0.6836	0.2044	0	0.1239	0.125	0.7908	0.4036	0.8407	0.4103	0.3061	2.6936	0.5131	0.1341	0.0821	0.2228	0.918	1.197	0.1485	0.0811	1.4312	0.5012	0.1604	0.6918	0.3984	0.3176	0	0.4774	0.4459	0.4708	0.4447	0.1223	0.3915	0.5918	0.3259	0.709
AL158212.5	0.2377	0.9964	0.4733	2.1385	2.854	0.2062	0.1782	0.3268	2.6312	0.5227	1.1735	1.1801	0.0583	2.2587	0.4204	0.1257	0.913	1.0667	0.2691	0.2084	0.3103	0.3447	0.1262	0.1882	0.5712	0.2104	0.0206	0	0.1713	0.2117	0.1338	0.7308	0.3493	0.4001	0.3596	0.5919	0.2837	0.3063	0.4557	0.3259	0.2349	0.3657	0.8686	0.1368	0.0376	0.4816	0.4549	0.2004	0.2348
AC124248.2	0.041	0	0	0	0	0	0	0	0	0.1547	0.1801	0.0604	0.1208	0	0.5444	0	0.045	0	0.0531	0.096	0.1714	0.2777	0	0.13	0	0.218	0	0.3485	0.142	0.0975	0.1387	0.3154	0.2757	0.2211	0.071	0.1022	0.1959	0	0.045	0.1801	0.365	0.0631	0.12	0	0.0519	0.388	0.2199	0.2769	0.1621
MIR2052HG	0.0754	0	0.0214	0	0.0323	0.157	0	0.2296	0.0183	0.0948	0.0236	0.1901	0.1057	0.0491	0.0191	0.5926	0.0118	0.0069	0.0348	1.0202	0.0787	0.0104	0.3888	0.0682	0	0.0858	0.6728	0.4208	0.5093	0.1919	0.0485	0.3974	0.1266	0.4787	2.2166	0	0.0386	0.0111	0.6727	0.2245	0.0106	0.4143	0.2047	0.3636	0.1432	0	1.7071	0.2544	0.3283
FARP1-AS1	0	0	0.2269	0	0	0.1582	0.4101	0.3134	0	0.8594	0	0.503	0.4473	0.3466	0	0	0	0.1461	0	0.2665	0.238	1.9832	0	0.4814	0.4382	0.4035	0.2373	3.8714	0	0	0.2567	0.3504	0.957	0.1535	0.3942	1.1352	0.8161	2.3495	0	0	0	0	0.8885	0	0	5.2338	0	0	0.2573
AC105429.1	0.3681	0.3086	0.1832	0	0.1105	0.166	0.0441	0.1139	0.1254	0.0463	0.5451	0.379	0.307	0.0839	0.358	0.3115	0.1212	0.1652	0.3928	0.3227	0.3843	0.8005	0.0391	0.272	0.9729	0.3746	0.0447	0.3125	0.1379	0.6994	0.373	0.1414	1.4216	0.2354	0.1273	0.6873	0.3733	0.1707	0.6855	0.2826	0.4546	1.2456	0.2242	0.1553	0.1863	0.7456	0.3804	0.2173	0.2181
AC008264.2	0.0592	0.0945	0.0589	0.0338	0.1185	0.0548	0.0237	0.0136	0.0336	0	0.1299	0.1742	0.0968	0.03	0.0175	0	0.0217	0.038	0.0128	0.0231	0.0206	0.1717	0.1466	0.1042	0.1328	0.0873	0.0274	0.0335	0.0228	0.0234	0.0222	0.0303	0.2817	0.186	0	0.1147	0.0235	0.1017	0.1513	0.1082	0.1365	0.0607	0.0385	0.0303	0.0874	0.0533	0.1813	0.1997	0.0223
AL110115.1	0	0	0.2014	0	0	0	0.1213	0	0.3445	0	0.4438	0	1.7863	0	0.1789	0	0	0.1297	0	0.473	0.2112	1.5643	0.8589	0.4272	0.1944	0	0.5615	0	0.2333	0.4805	0	0.9328	0.5095	0.2724	0.3498	0.5037	0	0.6255	1.5512	0.8874	0.5997	0.3112	0.4928	0.4655	0.384	0.2732	1.7034	1.5352	0.2283
AL133371.2	0.5009	1.7996	1.496	5.579	4.5104	1.0429	5.2565	2.7545	2.1324	1.8883	0.5495	1.4735	6.8804	4.9499	5.3151	1.3246	3.573	0.9633	1.2959	0.2928	0.7846	1.2105	0.2659	2.1154	4.0926	5.0983	0.0869	0.4253	0.2888	0	0.8461	0.385	0	7.4191	2.8147	0.4157	1.4943	0.2581	1.0975	0.5494	0	0.3853	0.3661	0.5763	0.4754	3.0442	0.1917	1.2671	9.1877
AC087854.1	0.3711	1.0465	0.8819	0.6769	0.7905	0.3905	0.4522	0.5842	1.0192	0.9777	0.5516	0.81	0.4346	0.6552	1.0374	0.3166	0.7619	0.8978	0.5265	0.112	0.2625	0.324	0.1144	0.2149	0.3682	0.3814	0.0914	0.0203	0.0966	0.1279	0.2157	0.1472	0.0905	0.274	0.3208	0.3378	0.1143	0.0864	0.1705	0.302	0.2602	0.1289	0.2858	0.2296	0.303	0.1617	0.1741	0.2826	0.4459
AC008635.1	0.131	0	0.5217	0	0	0	0	0	0	0.3293	0.4312	0	0	0	0	0.5544	0	0	0.0847	0.1532	0.1368	0.3799	0.2782	0	0.1259	0.2319	0.1818	0.1112	0.0755	0	0	0.6041	1.2101	0.5292	0.1133	0.1087	0	0	0.2871	0.4311	0.5178	0.2015	0.383	0.1005	0.1658	0.7078	0.4012	0	0.1479
AC073575.1	0	0	0.123	0	0	0	0	0.0849	0	0	0	0	0.2424	0	0	0	0.1356	0	0	0.2889	0	0.1194	0	0	0	0	0	0	0	0	0	0	0	0	0.2136	0	0.1474	0	0.1353	0	0	0	0.1204	0	0.1564	0.1668	0	0.1042	0.0697
DLEU1	0.2542	0.3082	0.1738	0.1837	0.2115	0.1913	0.1341	0.4148	0.2713	0.4157	0.121	0.4709	0.4508	0.4331	0.2655	0.5282	0.2857	0.1807	0.3051	0.6232	0.6973	1.0068	0.3707	0.3073	0.4593	0.5504	0.1594	0.4656	0.4345	0.3747	0.3312	0.8381	1.8544	0.429	0.7548	0.3864	0.7493	0.0663	2.245	1.3976	0.3057	1.277	0.4567	1.0081	1.1107	1.0756	2.1152	1.1882	1.6511
AL031710.2	0.3059	0.3664	0.2031	0.1748	0.3061	0.1416	0.0612	0.1402	0	0.3845	1.0069	0.225	0.1001	0	0.2705	0.3236	0.5596	0.3269	0.2638	0.4769	0.7454	0.1972	3.8973	0.5384	0.2941	0.1805	0.2477	1.2989	0.294	1.2111	0.4594	1.8811	0.8563	0.206	0	0.6771	1.0952	0.1051	2.2344	0	0.5039	0.3138	0.2484	0.3911	0.3872	1.2396	0.4684	0.688	0.3453
AC104982.2	0	0	0	0	0	0	0.0494	0	0	0	0	0	0	0	0	0	0	0	0.0533	0	0	0.0797	0	0	0.0793	0.146	0.0858	0	0	0	0	0	0.1385	0	0.1426	0	0	0	0.0903	0.2713	0	0	0.0803	0.0632	0.0522	0	0.0631	0.0695	0
AC092645.2	0.2548	0.1962	0.3806	0.1248	0.0546	0.0253	0.262	0.3253	0.155	0.5032	0.1997	0.5757	0.3572	0.0553	0.1932	0.4621	0.1598	0.07	0.2826	0.1915	0.2471	0.2111	0.0966	0.173	0.2625	0.435	0.0632	0.1237	0.1679	0.0865	0.2255	1.0073	0.3057	0.576	0.2046	0.9518	0.4561	0.1126	0.5584	0.7586	0.2518	0.252	0.1862	0.0838	0.2765	0.4671	0.8361	0.1995	0.5342
LINC01414	0.0181	0	0.0181	0	0	0	0	0.499	0	0	0	0.0133	0	0.0276	0	0	0	0	0	0	0.0569	0.0175	0.0385	0.5366	0.8897	0.0161	0.2708	0.4777	0.0209	0.0216	0	0.0279	0.6095	0	0.1726	0.0151	0.0433	0	0.5368	0.7564	0	0.0558	0.3006	0.4037	0.0574	0.049	1.0698	0	0
AC100778.2	1.2196	0.5477	0.6071	0	0.6864	0	0.3657	0	0	0.7663	1.1707	1.6818	0	0.2318	0.2696	0.3225	0.8365	0.1954	0	0.8912	0.6367	1.4736	0.3237	0.4829	0.1465	0.2699	0.2116	0.9061	0.1758	0.3621	1.545	1.4059	1.792	0.7184	0.1318	2.4039	0	0	0.501	1.3376	0.6025	0	0.2228	0.2339	0.0965	1.0294	1.2837	0.7713	0.4302
AC108052.1	0	0	0	0	0	0	0	0	0	0	0	0	0	0	0	0	0	0	0	0	0	0.0975	0.0535	0	0	0	0	0	0.0872	1.3176	0	0	0	0	0	0	0	0	0	0	0	0	0.0246	0	0	0	0.0386	0.0425	0
GSN-AS1	0.3092	0.3147	0.277	0.5033	0.58	0.1287	0.102	0.1381	0.2106	0.136	0.1866	0.8982	0.1972	0.5171	0.0957	0.0981	0.6277	0.773	0.18	0.0361	0.113	0.4035	0.0492	0.0653	0.5498	0.4105	0.0483	0.0131	0.0624	0	0.087	0.0713	0.1687	0.0833	0.1737	0.1668	0.1476	0.1115	0.1016	0.0848	0.0611	0.214	0.2335	0.0949	0.0587	0.1044	0.1657	0.0521	0.1221
AC024361.3	0.6633	0.2648	0.2201	0.3789	0	0.1535	0	0.304	0	0.2779	0.4852	0.3252	0	0	0.5866	0	0.4853	0.1417	0.286	0	0	1.2824	0	0	1.2753	0	0.3836	0.751	0	1.0504	0.747	1.6994	0.9283	0.4466	0.7646	0.1835	0.5277	0	0	0.97	2.6219	0.3401	0.8618	0.1696	0.2798	0.2986	1.3542	0	0.4992
AC009754.1	0.1364	0.1633	0.4072	0	0	0	0.0818	0.7498	0.2322	0.1713	0	1.7048	0	0	0.3617	0.4327	0.7482	0.3496	0.7055	0.4783	0.1424	0.9226	0.1447	0.2879	0.1311	0.1207	0.1419	0.8105	0.2358	0.1619	0.7677	0.2096	0.3435	0.459	0.3536	0.9053	1.139	0	0.8963	1.0468	1.4821	1.4683	0.9301	0	0.604	0.3683	1.7745	0.5749	0.1539
MPP7-DT	0.0873	0.2092	0.3478	0	0.2622	0.2425	0	0.1801	0	0.1098	0	0.3212	0.2571	0	0.0772	0	0	0.056	0.2825	0	0	0.4222	0	0.0922	0	0.0773	0	0.1483	0	0.1037	0	0.6713	0	0	0	0	0	0	0	0	0.0863	0	0.0851	0	0	0	0.4012	0	0
AC138393.3	0.3855	0.1539	0.3838	0.2202	0.3857	0	0.2312	0.1767	0.6565	0.3229	0.4229	0.8506	0.1261	0.3907	0.1136	0.9515	0.141	0.2471	0.3325	1.2019	1.2076	0.8695	0	0	0.4941	0.4549	0.0892	1.5276	0.2963	0.1526	1.8812	0.5925	0.5395	0.8651	0.3333	1.9197	0.46	0	0.7039	0.4228	0.127	0.593	0.6887	0.0986	0.3253	1.0413	0.4919	0.1084	0.8703
AC074194.1	0.1207	0	0.3004	0	0.0453	0.0628	0.0362	0.2697	0.1028	0.2654	0.0993	0.577	0.2665	0.1376	0.1067	0.3192	0.0331	0.0967	0.1757	0	0.3151	0.0875	0.4164	0.0637	0.2611	0.0801	0.1361	1.1018	0.1566	0	1.0195	1.206	1.5202	0.2235	0.1044	0.6011	0.3241	0.1244	0.6942	0.8936	0.3578	0.0928	0.0882	0.0231	0.4965	0.0815	0.7161	0.0254	0.4088
AL450384.1	1.6045	2.1351	2.1298	2.1385	1.0703	0.1237	0.1069	0.8579	1.2144	0.8961	0.9779	2.0979	1.3994	0.5421	0.3153	0.7544	0.3913	0.5714	0.9225	0.8338	0	1.551	0	0.9412	0.8569	0.9468	0.6186	0.4542	0.5139	0.4235	0.6023	0.274	2.9939	0	0.6165	1.7756	0	0	0.9766	0.1955	1.7617	0	1.911	0	0.5641	0	0.5459	0	0
AC005828.4	0.2668	0	0.2656	0	0	0.1852	0.08	0.9169	0	0.1676	0.1463	0.2943	0	0.2028	0	0	0	0.0855	0.5176	1.5595	0.5571	0.5158	0.1416	0.2817	1.0258	0.1181	0.1851	0.9061	0.3845	0.1584	0.1502	1.2302	1.344	0.2694	0.4613	0.5535	0.4775	0.6874	0.4384	0.5852	0.1318	0.8208	0.6499	0.2046	0.2532	0.1801	1.0212	0.225	0.3764
C3orf35	0.1561	0.3148	0.3925	0.0704	0.1233	0.1596	0.1133	0.1468	0.2098	0.1858	0.2974	0.3625	0.1692	0.0874	0.2905	0.0956	0.2704	0.0895	0.2497	0.2209	0.6176	1.2942	0.0436	0.3035	0.5132	0.3417	0.1995	0.5301	0.1373	0.3219	0.518	0.2399	0.4207	0.3318	0.3267	1.0908	0.2058	0.3132	0.8279	0.8919	1.0714	0.2401	0.3082	0.0945	0.2339	0.5214	0.5722	0.2216	0.3013
AC021087.3	0.1022	0.1836	0.6106	0.219	0.3069	0.071	0.1686	0.246	0.5658	0.1927	0.3645	0.5639	0.1755	0.7771	0.1356	0.0541	0.2805	0.5898	0.281	0.239	0.2135	0.7659	0.3527	0.081	0.4422	0.1357	0.1508	0.3906	0.0884	0.4553	0.2015	1.1785	0.9013	0.413	0.3756	0.9121	1.3724	0.0527	0.42	0.5045	0.4546	0.3538	0.4358	0.098	0.2426	0.3106	0.4891	0.1724	0.4472
AC092807.3	0.4695	1.2712	0.0813	2.9033	1.8994	0.085	0.1959	0.0281	3.8933	0.4104	0.7166	0.6306	0.2403	1.7069	0.3249	0.108	0.8737	1.0861	0.1452	0	0.0639	0.1973	0	0.3664	0.5102	0.4698	0.0425	0	0.0942	0.1212	0.1149	0.1255	0.0343	0.4398	0.1941	0.2541	0.341	0	0.0895	0.1119	0.0605	0.0942	0.1293	0.0626	0.0129	0.0276	0	0.1033	1.1406
DLEU2	1.1573	0.5983	0.4785	0.2926	0.4935	0.4696	0.4437	0.5782	0.1938	0.5324	0.9297	0.8837	1.0114	0.6634	0.7829	0.5285	0.4164	0.1986	0.7117	0.1627	0.7792	1.3999	0.866	0.621	0.5471	2.3005	0.1975	1.0042	0.9735	1.5997	2.7205	1.254	3.1222	1.1538	0.5358	3.7056	1.3961	1.8316	1.7043	2.1779	1.3685	1.3133	0.8843	0.3008	2.221	2.1779	3.7424	3.6049	1.4812
AC069547.2	1.4569	0.2684	0.5579	1.7284	1.0092	0.4667	0.8737	0	0.5725	0.2817	1.4754	0.9891	0.2199	1.0223	0.1982	0.3556	0.6149	0.7903	0.2175	0.131	0.5851	0.325	0	0	0	0.5952	0.0389	0.1903	0.1292	0	1.0096	0.6891	0	0.3773	0.2907	0.279	0.2675	0	1.4733	1.3521	0.5537	1.724	0.2184	0.086	0.1418	0.6054	0.3432	0.567	0.6958
AC002451.1	0.2293	0.2223	0.3153	0.131	0.8031	0.2729	0.0524	0.1877	0.372	0.1647	0.2516	0.2972	0.1393	0.5147	0.1159	0.0116	0.4435	0.5111	0.0283	0.0638	0.2395	0.0845	0.0232	0.0346	0.084	0	0.0152	0.1113	0.0126	0	0.0615	0.1343	0.5043	0.0809	0.1322	0.136	0.0391	0.0901	0.0359	0.0838	0.0432	0.168	0.0745	0.0419	0.0622	0.0442	0.0585	0	0.0863
AC008781.2	1.099	0.5264	0.4376	0	0.3299	0.9153	0.7908	0.3022	0	1.1048	0.2411	0.9699	0.2157	0.6683	0.1944	0.2325	0.7236	0.2818	0.4265	0	0.6885	0.2125	0.2333	0.4641	0.2113	0.3891	0.0763	0.3733	0.3802	0.261	0.495	0.3378	0.5536	0.148	0.5701	0.5473	0.2623	0	0.9631	0	0	0	0.3213	0	0	0	0	0.3707	0
AL513327.2	0.471	0.564	1.5629	0	0.2356	0.2179	0.2824	0.2158	0	0.3946	0.5167	1.6165	0.154	0	0.1388	0	0.3446	0.1006	0.4062	0.9178	0.4918	0.607	0.1667	0.3315	0.6036	0.9727	0.0545	0.6665	0.0905	0.9322	1.2376	0.7239	0.9227	0.9513	0.5429	0.6515	0.7494	0.4854	1.2039	1.7219	0.3103	1.449	3.2891	0.1204	0.298	0.4241	3.245	0	0.3544
AL162727.2	0	0.2232	0	0.6388	0	0.1294	0.1118	0	0.3174	0.4685	0	0.2742	0	0	0.1648	0.1972	0	0	0.1206	0	0.1946	0.3604	0.3958	0	0.7167	0.33	0.1294	0.6331	0	0	0.2099	0	1.0956	0.1255	0.1612	0.3094	0.2224	0	0.2042	0.4089	0.921	0.2867	0.3633	0.143	0.4718	0.7553	0.9989	0	0.3156
LRIG2-DT	1.0446	1.5012	0.6537	0.8183	0.9855	0.3314	0.1074	0.4103	0.6099	0.6751	0.1965	0.5927	0.0293	0.9983	0.1584	0.221	0.9826	0.7079	0.5598	0.2443	0.0312	0.1154	0.4436	0.1261	0.5164	0.317	0.0518	0.0507	0.086	0.1418	0.0672	0.3211	0.0251	0.4823	0.6709	0.0991	0.1781	0	0.1308	0.1964	0.118	0.0918	0.1309	0.0916	0.0378	0.0403	0.1599	0.2265	0.219
LINC00968	0.1967	1.0208	0.2393	1.3857	0.6232	0.0152	0.0524	0.1502	1.3026	0.5767	0.3597	0.3054	0.3645	4.087	0.7344	0.1618	1.7749	1.0928	0.622	0.0256	0.0685	0.1056	0	0.0692	0.8824	0.2515	0	0.0371	0.0252	0	0.0246	0.0672	0	0.5591	0.3401	0	0.5477	0	0.0958	0.024	0.0864	0.2017	0.0319	0.0503	0.0138	0.1181	0	0.0553	0.296
SAP30L-AS1	0.1822	0.2523	0.323	0.2244	0.3845	0.0988	0.0922	0.2113	0.2714	0.186	0.2061	0.4354	0.1173	0.4068	0.2567	0.2228	0.3249	0.1241	0.2725	0.1131	0.2497	0.6824	0.2478	0.1683	0.394	0.519	0.077	0.348	0.256	0.0744	0.6026	0.3238	0.1338	0.3718	0.128	0.652	0.1834	0.3638	0.4366	0.2248	0.5344	0.1401	0.6879	0.1834	0.227	0.369	0.3835	0.3648	0.3374
FO680682.1	0.2134	0	0	0.7314	0	0.1481	0	0.1467	1.0903	0	0.2341	0	0.2094	0	0	0	0.2342	0	0	0.2495	0	0.2063	0.6797	0.2253	0.6155	0.1889	0	0.1812	0.123	3.295	0	0.328	0.1792	0.1437	0.1845	0	0.2547	0	0	0	0.2109	0	0.5199	0.1637	0	0	0.6535	0.3599	1.8068
AC139887.1	0.5149	0.6166	2.3067	0	0.3864	0.3574	0.3088	0.177	1.3152	0.9705	1.1298	2.0828	0.5052	1.1742	0.683	1.634	0.2825	0.165	0.1665	2.107	0.2688	1.9909	0.2733	1.3591	2.2273	0	0.4467	0.4372	1.3359	0	2.0294	1.9786	4.7556	1.04	0.6677	3.2051	0.6144	0.2654	1.4102	0.8471	6.1055	0.7921	1.7561	0.79	2.1179	2.0862	0.9854	0.2171	0.8718
AC068282.1	0.073	0	0	0	0.1095	0.0506	0.0219	0.0251	0	0.0458	0.04	0.0805	0.0358	0	0.0968	0.0386	0	0	0	0	0.0762	0	0.0387	0	0	0.1292	0.0127	0	0.0841	0.0433	0	0.2804	0.0306	0.0491	0.0946	0.0908	0.0435	0.1128	0.04	0.1201	0	0	0.0889	0.028	0.0231	0.0493	0.0279	0.0923	0.0618
AL355388.1	0.4096	0.5314	1.4953	0.351	0.2049	0.1895	0.2456	0.4458	0.0581	0.1716	0.4119	0.5272	2.1101	0.0519	0.6943	0.3611	0.7867	0.0438	0.2649	1.2771	0.606	0.198	0.2174	0.3604	0.8203	0.8157	0.1421	0.3478	0.3543	1.2973	1.2301	1.2593	0.2293	0.3907	0.5312	1.7849	0.9369	2.2517	1.4584	0.8237	0.2698	0.9452	0.8815	0.995	0.432	0.7837	0.8101	0.5181	0.8862
SGMS1-AS1	0.8936	1.1557	1.8859	0.735	0.8353	0.8399	0.395	0.4879	1.0087	0.924	0.5378	1.8439	0.5411	1.3585	0.8669	0.3619	1.2272	0.8969	0.7101	0.2866	0.6078	1.1204	0.4336	0.2696	0.4221	0.2847	0.2303	0.5593	0.1737	0.2304	1.2995	0.8633	0.3001	0.361	0.8961	0.8561	0.2742	0.5052	0.2965	1.5737	0.7316	0.2906	0.622	0.85	0.559	0.5931	0.5004	0.2067	0.7349
GAS8-AS1	0.5926	0.0887	0.7374	0	0	0.1028	0.0444	0.0509	0.1261	0.1862	0.3251	0.7082	0	0.1126	0.131	0.0784	0.1626	0.095	0.0958	0.2598	0.9282	0.6444	0	0.2346	0.0712	0.3934	0.1542	0.0629	0.1281	0.3519	0.5005	0.1139	0.3732	0.1995	0.1921	0.4918	0.0884	0.1527	0.4058	0.4875	0.6588	0.5697	0.6135	0.1136	0.0469	0.2001	0.6805	0	0
AC007684.2	0.6174	0.7394	0.6147	0	0.2317	0.9642	0.4628	0.5305	0	0	3.7256	0.4541	1.2116	0	0.819	0.1633	0.6776	1.5833	1.1981	0.361	0.4836	2.089	0.3277	0.326	0.2968	0.9564	0.6963	1.835	1.6909	0.3666	0.5215	1.8981	3.8883	0.5196	0.5338	2.9466	2.0262	1.2728	0.8455	2.3702	1.0677	0.2375	1.3537	0.1184	1.3675	1.2508	0.3545	0.781	0.1742
AC073957.3	1.7433	0.6394	2.6575	1.0082	1.0629	0.2873	0.2221	0.8838	0.8164	0.5066	2.9404	2.9649	0.1604	0.3479	0.3757	0.3573	0.8011	0.1886	1.1909	0.6624	1.9682	4.434	0.2545	0.2991	1.7595	0.8293	0.2949	0.6106	0.4963	0.7375	3.8894	5.1079	2.47	1.4671	2.2041	2.3963	1.2741	0.7075	4.297	2.5214	2.0886	3.5867	6.1047	0.2006	0.4895	1.1919	2.8276	0.3307	0.7871
AL513166.1	0.1491	0.2198	0.1256	0.1376	0.2238	0.0557	0.0344	0.071	0.1563	0.1874	0.1007	0.1772	0.0788	0.2267	0.1014	0.0364	0.1385	0.3015	0.1039	0	0.012	0.0776	0.0365	0.0363	0.1213	0.0203	0.0119	0.0585	0.0198	0.0136	0.0646	0.0882	0.0674	0.0772	0.0992	0.0571	0.0274	0.0236	0.1383	0.151	0.0113	0.0529	0.0671	0.0792	0.0145	0.062	0.2284	0	0.1489
STARD13-AS	0.2031	0.2737	0.1011	0.1088	0.0762	0.1322	0.0609	0.0785	0.0432	0.2233	0.5571	0.1867	0.1246	0.0965	0.2806	0.0671	0.1393	0.6266	0.0903	0.0297	0.0663	0.0245	0.0404	0.0134	0.1098	0.2022	0.022	0.0862	0.0293	0.0754	0.0429	0.039	0.0107	0.1197	0.0329	0.0105	0.0454	0.0393	0.0278	0.0139	0.0878	0.0195	0.0309	0.0682	0.0321	0	0	0.0321	0.1218
AC073257.1	0.8148	0.5136	0.2135	0.147	0.1931	0.3572	0.1286	0.619	0	0.5389	0.0941	0.1577	1.094	0.326	0.4171	0.0907	0.1412	0.4124	0.0832	0.0501	0.403	0.0829	0.4552	0	0.1649	0.1139	0.0744	0.1092	0.0494	0.1019	0.4829	0	0.108	0.4619	0.0741	0.961	0.2047	0	0.1409	0.6585	0.1271	0.1319	0.2089	0.0658	0.2442	0.0579	0.0328	0.0362	0.6051
LINC00513	0.5868	0.2589	0.123	0.2117	0.0927	0.7503	0.2408	0.0849	0	0.1164	1.152	0.318	0.4243	0.1878	0.2731	0.0653	0.305	0.8118	0.1798	0	0	0.0597	0.2295	0.0978	0.0891	0.5194	0.0322	0.0262	0.0356	0	0.1043	0.4273	0.0778	0.2703	0.0534	0.0256	0.1474	0.0637	0.0338	0.1016	0.1221	0.095	0.0903	0.0474	0.0391	0.1251	0.1655	0.0781	0.1743
AC010186.3	3.4643	2.8831	5.787	1.6098	2.0268	1.1614	1.162	5.2874	0.6499	5.128	1.7392	6.5856	5.0986	0.9373	2.9855	1.9876	3.093	0.8845	5.3738	5.3547	2.851	4.5691	0.5298	3.3168	7.1398	1.8449	2.343	6.5564	2.759	2.3709	4.5624	22.6534	2.8101	6.8192	16.041	4.3128	5.5702	1.9063	4.6636	35.387	8.5	2.2129	2.0884	1.3963	7.7842	6.344	4.4726	3.2431	5.3686
AL121933.2	0.9405	0.8046	1.2708	0.8058	0.9074	0.4196	0.4432	0.9698	0.572	2.5326	1.99	2.2234	1.5161	0.8171	1.7822	0.5685	0.5898	0.3445	1.9119	0.2356	1.9642	2.7275	0.0713	0.6384	0.2583	0.6541	68.9788	0.3423	0.2711	0.0798	1.8157	0.4131	0.4513	7.1012	2.4975	0.5576	0.6413	0.0692	1.5456	0.2947	3.3856	0.1033	0.6219	0.4638	0.2126	1.2703	0.6172	0.9631	4.4363
AC068790.3	0.932	0	0.1326	0.6845	0	0.1848	0.1597	0.1831	0.907	0.1673	0.2921	0.6855	0	0	0.1177	0.2817	0.2922	0.0854	0.1722	0.3113	0.2781	0.7722	0.8481	0.5623	0	0.2357	0.7392	0.5653	0.2303	1.4231	0.5998	1.228	1.118	0.3586	0.3453	0.9946	0.3178	0.4117	1.4587	0.5841	1.3157	0.8193	0.7136	0	0.337	0.1798	0.5097	0.4491	0.7515
AP000829.1	0	0	0	0	0	0.0443	0	0.1097	0	0.1203	0	0.2582	0	0	0	0	0	0	0.0206	0	0.1666	0.0309	0.0678	0.0337	0	0.0282	0	0.271	0.1656	0.1516	0	0.1962	0	0.1719	0.1104	0	0	0.0329	0.2448	0.245	0	0	0.1089	0.3917	0.0404	0	0.9773	0.8612	0.1441
AC011503.2	0.7363	0.3527	4.6425	0	0.2947	0.5792	0.5593	2.9356	0.0836	1.4804	0.1616	2.491	0.6261	0.6717	0.6511	0.1038	0.6464	0.0629	0.6985	1.0904	7.6886	9.3951	4.2208	1.6585	3.5389	4.9963	4.0879	6.7107	6.3111	5.2466	0.2764	0.9809	1.3601	4.9573	8.0632	1.263	3.2216	1.0625	2.3661	6.0298	4.511	6.1918	2.3199	0.113	8.1073	10.2757	2.2923	1.3246	2.6319
CCDC28A-AS1	0.615	0.383	1.9838	0.0422	0.2215	0.3927	0.4278	0.3044	0.0838	0.6492	0.4048	0.8504	0.7724	0.2244	0.5874	0.2602	0.567	0.0946	0.716	1.7545	0.2826	1.1177	0.2873	0.3117	0.5912	0.2177	0.6658	1.0863	1.2623	1.1979	2.7427	1.4369	0.5577	0.2319	1.1698	1.613	1.4384	0.7607	0.4851	0.6745	1.0696	1.2488	0.6353	0.4718	0.8407	1.5284	0.5273	0.4356	0.7637
Z98885.3	0.2095	0.1004	0.1669	0.0718	0.0629	0	0.201	0.0288	0.2855	0.1053	0.2299	0.4315	0.0411	0.0637	0.1482	0.133	0	0.0269	0.2168	0.098	0.0438	0.4051	0.089	0.0442	0.1611	0.1484	0.0436	0.1423	0	0.0995	0.236	0.0644	0.8093	0.1411	0.0362	0.3826	0.3	0.0432	0.5968	0.5056	0.2485	0.2579	0.2042	0	0.1856	0.1698	0.1925	0.0707	0.071
AC243960.3	2.0516	0.364	0.9834	1.4323	1.3685	0.7911	1.1392	0.7835	0.1294	0.4774	0.6669	0.8942	1.1929	0.1155	2.0158	0	0.6671	0.7794	1.2287	0	0.1587	0	0	0.2407	0.1461	0.4708	0.1055	0.6452	0	0	0	0	0.1276	1.6882	0.1971	0.0631	0.4534	0	0.4995	0.25	0.1502	0.1169	0.074	0	0	0.9236	0.2327	0.5126	0.4289
LINC01876	2.1688	0.2922	2.537	0.0465	0.0814	0.715	1.8371	0.0559	0.0923	1.1583	0.7733	1.3957	0.4522	0	0.0959	0.086	0.0298	0.0869	0.7014	2.2821	0.0283	2.6206	1.8994	0.5439	0.5212	1.0318	0.1881	2.1178	1.7506	1.3522	0	1.6251	4.7119	0.4015	1.5469	0.315	0.5176	0.0279	3.8312	3.4193	0.0536	4.4622	1.6114	1.9548	2.0758	1.2449	1.3698	2.126	0.2754
AC127024.5	1.275	1.336	1.2693	1.0924	0.4784	0.5531	0.669	0.4382	2.4426	1.0014	0.3497	1.0549	1.8765	0.4846	0.8456	0.3372	0.5247	1.3282	0.8247	1.677	1.8306	2.3109	1.0151	1.0096	0.9192	2.1159	1.5485	4.4659	0.9189	5.1103	3.41	1.9598	2.4087	1.6095	1.5156	2.3809	2.4723	1.1499	2.9681	1.3984	1.7323	3.6774	2.0966	0.7335	1.6136	0.861	2.4402	1.6127	1.0794
LINC01708	0	0	0.1403	0	0	0	0	0	0	0.1771	0	0.1036	0	0	0	0	0	0	0	0	0.3679	0	0	0.1488	0.0677	0	0	0	0.0406	0	0	0	1.7748	0.0949	0	0	0	0.0726	0.0772	0.0773	0	0.1084	0.0343	0	0.0446	0.0952	0.0539	0	0
AC011466.2	0	0	0	0	0	0	0	0.141	0	0.2577	0	0.1508	0	0	0	0	0.2251	0	0.1327	0	0	0.1983	0	0.4331	0	0.3631	0.0712	0.1742	0.2365	0.4871	0	1.261	0.3444	0.1381	0	0.1702	0.4895	0	0.8988	0.2249	0	0.3155	0.2998	0	0.1298	0.277	0.314	0.1729	0
SEPTIN7-DT	1.2	1.3728	1.4978	1.688	2.5536	0.4102	0.2041	0.6525	2.2265	0.6977	0.6681	1.4226	0.5448	1.9878	0.8553	0.36	1.71	2.2963	0.6951	0.4188	0.4115	0.5887	0.3612	0.2269	0.6026	0.428	0.0497	0.7452	0.3821	0.1914	0.8471	1.817	0.4963	0.9647	1.2542	0.4905	0.5984	0.0369	0.3728	0.884	0.1593	0.2755	1.0734	0.3435	0.4534	0.8466	0.5347	0.1963	0.7278
LINC01322	0.058	0.0925	0	0.0248	0.1015	0.0201	0	0.1062	0.0164	0.0971	0.0053	0	0.0426	0.0441	0.0043	0.1635	0.053	0.1641	0.0094	0.2372	0.1261	0.5089	7.3364	0.2499	0.5989	2.9622	0.119	0.2912	0.2283	0.0057	0	0.5271	0.3528	0.0033	0.3507	0.1483	0.2478	0	0.3651	0.2966	0.2148	0.4012	0.2424	1.0632	0.1284	0.424	1.1609	6.9598	0
AC107419.1	0.0216	0.0259	0	0.0185	0.0162	0.0975	0	0.1263	0	0	0	0.0079	0.053	0	0	0.1029	0.0237	0	0	0	0.1016	0.2194	0.0229	0.1141	0.0104	0.2296	0.0638	0.8995	0.4487	0	0.0122	0.2326	0.3176	0	0.1589	0.0179	0.374	0	0.6039	0	0.0107	0	0.3686	0.1575	0.4104	0	0.7116	0.4102	0
ZDHHC20-IT1	0.502	0.4008	1.666	0.5735	0.2511	0.2323	0	0.4601	0	0.4206	0.1836	2.2153	0	0.5088	0.4439	0.354	1.2855	0	0.5412	0.9783	1.3979	2.4264	0.1776	0	0.8043	0.7406	0.5807	1.2789	0.193	0	0.7538	0.7717	4.7772	0.2253	2.0254	1.1111	0	0	2.5666	2.386	3.9686	0.7723	2.609	0	0.6354	1.13	2.0497	0.7056	1.0389
AL078582.2	0.3018	0.2409	0	0.1724	0.151	0	1.2667	0.1383	0	0	0	0.3699	0	0.1529	0	0.9576	0.1104	0.0645	1.6915	0	0.6302	0	0	0	0	0.7122	0.0349	0.0854	0	0	0	0	0.0845	0.0677	0.087	0	0	0	0	0	0.5964	0	0.049	0	0	0	0	0.0848	0.0568
FOXP1-AS1	0.1052	0.2519	0.2094	0.3605	0	0.146	0.1262	0.3615	0.1791	0.1322	1.0386	0.3094	0.6192	0.3198	0.279	0.1113	0.2309	0.2697	0.2721	0	0.5492	0.1017	0.1117	0	0.2022	0.2793	0.0365	0	0.2426	0.2498	0.1185	0.1617	0.5299	0.2125	0	0.1746	0.1255	0.3252	0	0.2307	0.1039	0.1618	0.0512	0	0.1997	0	0.3221	0.2661	0.4156
AC009831.3	0.2266	0.2713	0.2255	0	0	0.1572	0.1359	0.6229	0.3858	0.2847	0	0.3332	0.6669	0	0.601	0.2397	0.2486	0	0.4396	0.2649	0	0.219	0	0	0.2178	0.2005	0	0	0.2612	0	0	0	0.1902	1.2203	0	0	0.811	0	0	0	0	0.3485	0	0	0	0	0	0	0.2557
LINC02159	0.0317	0	0	0.1629	0	0.022	0.2471	0.0654	0	0.5974	0.0348	0.0699	0	0	0.0841	4.1911	0	0	0.7585	4.2617	0.7943	0.0919	0.9758	0.0335	0.0305	0.0281	0	4.6024	0.0365	0.0753	0.2142	0	0.4524	0.7469	0	0.8155	0.0378	0.2614	0.1042	0.1391	0.1566	0	0	0.462	0.1605	0.1712	0.6794	0	1.1807
PRICKLE2-AS2	0.4453	0.3556	0.1478	0.5088	0.2228	0	0	0.102	0.2528	0.3731	0.6514	0	0	0	0	0	0	0.3807	0	0	0	0	0	0	0	0.1314	0	0	0.0856	0	0	0	0.1246	0	0.1283	0	0.1771	0	0	0	0	0	0	0	0	0	0	0	0
AC007731.3	0.1129	0	0	0	0	0	0	0	0	0	0	0	0	0	0	0	0	0.0724	0	0	0	0	0	0	0.1086	0.2999	0.1959	0	0	0	0	0	0	0	0	0	0	0	0	0.3716	0	0.1737	0.1651	0	0	0.1525	0.0865	0	0.0637
AC132219.1	0.154	0	0	0	0	0	0	0.1059	0	0	0	0	0	0.2342	0	0	0	0	0.0996	0	0	0	0	0	0.1481	0	0.0535	0.1308	0	0	0.1735	0.2368	0.1293	0.1037	0	0.5114	0.1838	0.1588	0	0.1689	0.3044	0.237	0.1501	0	0.0975	0.208	0.2358	0	0.0869
KCNIP2-AS1	0.179	0.1429	0.1188	0	0	0	0.1431	0.1641	0.1016	0	0.1964	0.4388	0.0585	0.0907	0	0.1262	0	0.0765	0	0.2093	0.1246	0.2884	0.1267	0.126	0.1147	0.0528	0.0207	0	0	0.0709	0	0.0917	0.1002	0.3214	0.3611	0.1486	0.0712	0	0.0654	0.1963	0.3538	0.3671	0.0581	0.0458	0.2266	0	0.2284	0.1509	0.0674
AC008507.2	0.1252	0.3749	0.187	0.1073	0.094	0	0.0375	0.1722	0	0.3147	0	0.3223	0	0.1904	0	0.1325	0.0687	0.1605	0.0405	0	0.0654	0	0	0	0	0	0.3476	0	0.0361	0.0744	0.2115	0.2887	0.0526	0.0843	0.2165	0	0.0747	0	0	0.0687	0.0619	0.0963	0.122	0	0.0396	0	0	0	0.0707
AC109460.2	1.8436	0.727	2.0816	0.1926	0.8098	0.156	0.755	0.6955	0.3829	1.0453	4.859	2.7614	0.9044	0.4102	1.2326	1.0464	1.3817	0.245	1.396	1.4194	1.3851	3.2817	0.5728	0.4273	1.2967	1.4725	0.5461	0.7445	0.4018	1.2816	1.8229	2.4882	2.7183	0.8174	0.8164	3.4894	1.6902	0	4.6551	3.9946	3.6212	4.496	6.419	0.983	1.1951	2.338	9.0533	1.4788	1.2816
LINC00308	0	0	0	0	0	0	0	0.1841	0	0	0	0	0	0	0	0	0	0	0	0	0	0	0.0947	0	0	0.237	0	0	0.1029	0	0	0	0	0.0601	0.3086	0.0741	0	0	1.8577	0.7831	0	0	0	0.1369	0	0	0.6832	0	0
AC091153.2	0	0	0	0	0	0	0	0	0	0	0.5662	0	0	0	0.1521	0	0	0	0	0	0.1796	0.3326	0	0	0	0	0.1194	0.1461	0	0.6129	0.7749	0.2644	0.4333	0	0.2975	0.4283	0.2053	0	1.1308	0.566	0.51	0.5293	0.2515	0	0	0	0.1317	0.1451	0.0971
AC087276.2	0.1871	0.112	0.0931	0	0	0	0.1122	0.1929	0	0.1176	0.6158	0.344	0	0.1422	0.2482	0.099	0	0	0.2421	0.1094	0.0977	0.2713	0	0	0.2698	0.1656	0.1299	0	0.2158	0.1111	0.1054	0.2876	0.3142	0	0.3235	0.6212	0.3349	0.0964	0.9225	0.3078	0.1849	0.8635	0.2279	0.0718	0.1776	0.5054	0.2149	0.0789	0.1056
SH3RF3-AS1	2.6166	2.4739	0.9597	1.9665	3.1002	0.3505	0.6882	0.6627	4.3776	4.0956	1.9641	3.0385	1.2161	3.5593	3.0038	0.2913	1.3098	2.0305	0.5047	0.0537	0.4314	0.4881	0.0487	0.5331	5.4274	1.9908	0.3345	0.5847	0.0529	0.2726	0.8271	0	0.0385	1.3289	1.3096	0.381	1.8076	0.0946	0.6538	0.5035	0.4082	0.3531	0.6262	0.0704	0.2614	0.868	0	0.1548	1.8136
AL021878.4	1.2918	0.442	2.2046	1.2649	0.5539	0.2562	1.1066	0.2537	0	0.9276	2.4294	1.6287	1.9917	1.4028	1.795	1.7569	0.405	0.5915	1.9097	0.863	1.3489	2.8541	0.7836	1.3639	0.8869	0.49	0.9605	3.604	0.8512	3.9448	1.2469	0.851	3.4088	0.497	0.3191	3.2163	2.2021	0	1.8195	2.024	5.4705	1.9871	1.978	0.5662	1.2845	2.9908	3.9556	0.6224	1.8747
AC068790.6	0.2854	0.3418	0	0	0	0	0	0	0	0.3586	0.6262	0.2099	0	0	0	0	0	0.1829	0	0	0	0.2759	0	0	0	0.2526	0.099	0	0	0	0.6428	1.316	1.4377	0.7686	0	0	0	0	0.6253	0.313	0	0.878	0.2781	0	0.5418	0	0.2185	0	0
AL031667.3	1.0117	0.1346	1.5668	0.5779	0.8435	2.4966	0.6741	1.2364	0.3829	0.9888	1.7266	0.8268	0.5515	0.3418	1.0935	0.3567	1.4804	0.4324	1.3087	1.4457	1.0565	1.0866	1.5513	1.543	1.0806	0.796	1.5213	2.3863	1.2962	0.6675	1.3925	2.0735	1.699	0.7568	0.9719	3.1721	0.939	0.5793	3.9408	2.7124	1.1108	1.2105	1.8622	1.0348	2.4897	1.67	2.2375	0.5688	1.0151
AL136981.3	0.0252	0	0	0	0.0757	0.8225	0	0.104	0	0.0634	0.0277	0.0742	1.7566	0	0.0223	1.6271	0.083	0	0.1468	0.5602	0.2896	0.9506	0.803	2.9819	0.0242	0.2678	0.525	0.8993	1.0613	0.0299	0	0.0775	4.3827	0.0679	2.616	0.0419	10.0801	0.078	0.1105	0.3042	0.1993	2.6377	2.1746	25.8616	0	4.3591	2.1041	0.0851	0.0142
ZNRD2-AS1	1.8578	2.3611	2.7554	0.9745	2.1623	1.921	1.205	1.2771	1.3559	2.2393	1.8302	2.8443	1.9717	1.3834	1.9111	2.0855	2.122	0.8264	2.3542	1.2412	2.2963	4.0315	1.7307	2.0016	2.1503	1.7786	0.6973	2.5756	1.4209	1.8011	2.7753	2.3311	2.8015	1.5061	4.0646	3.2727	2.4431	1.4459	4.0706	2.5366	2.9223	5.2492	3.4914	0.9016	2.9031	3.4308	4.8182	0.8313	1.8403
AC005832.1	0	0	0.2563	0.2206	0	0	0	0	0	0	0	0.1893	0	0	0	0	0	0	0	0.1505	0	0.4977	0	0	0	0.1139	0.0447	0.4372	0.0742	0.3057	0.145	0.1979	0.4323	0	0.1113	0.1068	0.1536	0	0	0.2824	0.1272	0	0.1254	0	0	0.3477	0.3942	0	0.0727
AC069542.1	0.1322	0	0.2632	0	0	0	0.0793	0.0909	0	0.3322	1.0152	0.6806	0	0	0.3507	0	0	0.0847	0	0	0	0.1278	0	0	0	0.351	0.1376	0	0.3811	0.157	0.2977	0	0.222	0.178	0	0.3291	0.1577	0.1362	0.7241	0.145	0.1306	0.61	0.0644	0.1014	0	0.3571	0	0.2229	0
SNHG4	1.7629	1.7758	6.1345	0.5647	0.8902	0.8119	1.5413	0.7928	0.8698	3.0849	7.2843	3.4414	3.8151	0.7264	4.7933	7.7382	1.6996	1.7955	2.8559	6.8769	5.0237	20.3539	4.32	6.3669	1.4729	2.129	1.9266	5.8899	5.595	11.4074	5.4919	11.4215	4.9387	2.751	2.4215	21.0448	1.5532	0.9679	6.2271	5.1319	9.7846	6.5136	9.5767	2.4266	3.378	8.6114	11.4274	5.6684	1.2553
AP001619.1	0.1647	0.1973	0.492	0.2823	0.7416	0	0.1976	0.2265	0	0.414	0.1807	0.2423	0.3232	0	0	0.1742	0.3615	0.528	0.4262	0.3852	0.344	1.9107	0.1749	0	0.1583	0.1458	0.2858	0.2797	0.3799	0.7825	0.5565	0.5064	0.1383	0.2218	0.5696	0.4101	0	0.1698	0.7218	1.4453	0.8138	1.0136	1.4446	0	0.2085	0.2225	1.0088	0.2778	0.2789
MYLK-AS1	0.2293	0.4903	0.2446	0.5613	0.2704	0.2955	0.0982	0.4503	0.6693	0.391	0.1797	0.4818	0.225	0.5478	0.3186	0.2599	0.2336	0.2415	0.0741	1.0723	0.3249	0.839	0.4346	0.7435	0.5352	0.6813	0.1818	0.3198	0.5004	0.9141	0.3504	1.46	0.2888	0.5844	0.354	0.4214	0.6449	0.6077	0.2332	0.3233	0.6473	0.529	0.6383	0.1884	0.3109	0.376	0.9779	0.2486	0.6563
AC006059.1	0.6407	1.8471	0.567	0.8132	1.4957	0.28	0.2561	0.2773	1.3335	1.5803	0.5467	1.7277	0.2328	1.3348	0.7344	0.4267	0.9375	1.293	0.2302	0.0555	0.3717	1.2845	0	0.4259	1.1405	0.5461	0.0412	0.3627	0.3147	0.0845	1.1223	0.4012	0.518	0.7189	0.8001	1.1226	0.2265	0.0978	1.4037	1.3793	0.6331	1.4966	0.6012	0.3822	0.5256	0.3205	0.763	0.2401	0.7098
AC103746.1	0.8448	0.9339	0.4529	0.7795	0.3901	0.1804	0.5066	0.3574	0.664	0.735	0.4278	0.6213	0.5739	0.2964	0.6321	0.275	0.1426	0.3749	0.3783	0.152	0.2714	0.6282	0.276	0.4803	0.8121	2.3583	0.0902	0.4966	0.1124	12.2714	0.2196	1.5983	1.5824	0.0875	0.3933	0.0539	0.7755	0.2679	0.0712	0.2851	0.3211	0.1	0.1583	0.0499	0.4112	0.3511	0.1493	0.1096	0.11
ADNP-AS1	3.0182	2.4377	5.3107	0.8419	2.0015	1.8512	2.0625	3.5705	1.7929	2.3815	3.0802	3.4588	1.7906	0.9604	2.1724	2.2275	2.4649	1.0349	3.4049	1.8054	3.225	3.4604	2.8315	2.5198	3.6434	3.479	0.6576	1.8477	4.6539	0.6669	5.1378	5.3945	2.0627	3.6861	3.5803	5.1848	4.6067	2.3151	5.3827	9.1611	4.8551	2.3754	3.967	0.6461	6.707	5.4035	14.4546	0.8878	1.9015
AP000766.1	2.4899	4.1747	3.0985	4.0229	3.6835	1.7158	1.0345	1.5038	2.9681	2.4137	1.8926	3.3355	0.4537	2.0279	1.1323	1.0159	2.8887	2.4969	1.8865	1.1229	0.78	2.3037	0.4909	0.845	1.3677	1.0862	0.9936	0.9212	0.8716	1.2673	3.0643	0.9295	1.6426	2.1793	1.1532	2.7013	0.6791	0.1283	1.2665	1.8336	1.7399	1.5868	0.9878	0.7094	1.2042	0.9368	1.0892	1.1698	1.9072
AC066613.1	0.4937	0.3494	0.3798	0.0385	0.2358	0.1246	0.0538	0.3702	0.0764	0.282	0.5663	2.0961	0.022	0.2047	0.2183	0.1899	0.3448	0.0863	0.3774	0.6822	0.2343	0.9545	0.0476	0.0474	0.5177	0.1788	0.0934	0.4764	0.1294	0.4531	1.0614	0.3449	0.8668	0.5741	0.2328	1.3224	0.1339	0.2082	0.7621	0.8615	0.7318	1.6225	0.6014	0.2066	0.1562	0.394	0.5154	0.2839	0.3546
AC126182.3	0.0502	0.1203	0	0.4303	0.603	0.0697	0.0904	0.0345	0.3421	0.0631	0.1653	0.1847	0.5421	0.2291	0.2665	0.0531	0.3307	0.7405	0.0975	0	0.0524	0	0.0533	0.053	0.2414	0.1778	0	0.1279	0	0.0596	0	0.0772	0	0.1353	0	0	0.1798	0.2588	0	0	0	0.1545	0	0.0385	0	0	0	0.1271	0.2268
AP005057.1	0	0	0	0	0	0	0	0.2645	0	0.1612	0	0	0.3776	0	0	0	0	0	0	0	0	0.744	0.4085	0	0	0.7947	0	1.3071	1.1094	0.914	0	1.3802	0.7539	0	0.7763	0	1.2246	0	0.2811	0.8441	0	0	0.625	0.1968	0.487	0.3465	1.473	0	0
AC020663.3	0.6074	0.4041	0.2688	0	0	0.3747	0.3238	0.6031	0	0.6785	1.0366	0.6949	2.0528	0.1026	1.1936	0.2856	0.3703	0.1731	0.6984	0.2367	0.7047	3.1314	0.4299	0.4988	0.4541	0.3584	0.4918	1.4327	0.6226	2.6449	0.684	0.8299	1.9833	0.0909	0.7002	1.1203	1.7717	1.6694	0.8872	1.2583	0.9336	0	0.5261	0.2071	0.4271	2.1876	0.465	0.3415	0.3809
GTF3C2-AS1	0	0.0531	0	0	0	0	0.0531	0.0457	0.0377	0.0557	0.2673	0.1466	0	0	0.0979	0.0937	0.0486	0.0284	0.0716	0.0259	0	0.2998	0.0705	0	0.149	0.0784	0.0077	0.0376	0.0383	0.2368	0.1247	0.2383	0.3162	0.0447	0.0766	0.2206	0.0793	0.0228	0.5096	0.2187	0.2408	0.0341	0.2374	0.1189	0.028	0.0897	0.2205	0.0934	0.0375
AP000866.1	1.2463	0.9276	1.2968	0.9894	0.7292	0.3861	0.3547	2.3669	1.4029	0.9202	0.2472	1.7141	0.1313	1.0277	0.4421	0.2681	1.19	0.9253	1.0201	0.0906	0.1765	1.232	0.1644	0.4981	0.3113	0.2181	0.171	0.6158	0.3369	0.092	1.6097	0.5303	0.5262	0.5831	0.56	1.2272	0.8738	0.6604	0.2314	1.6526	0.7584	1.2565	1.1939	0.162	0.8243	0.8083	0.6792	0.0416	0.5166
AC060780.1	1.7601	2.1882	2.3947	1.666	3.7485	0.9773	0.6031	2.1375	2.1552	1.622	1.5448	4.0499	1.1102	1.8731	1.6824	1.259	2.4007	2.1116	1.4583	3.6551	2.3718	6.1979	1.5214	1.1593	1.563	1.5356	1.9108	2.6119	2.421	1.7419	2.1614	2.2545	4.3561	1.9524	2.3622	3.2764	1.7402	1.2699	4.389	4.7157	4.0582	2.0887	4.0673	0.9065	2.0101	3.2374	3.6637	1.0389	1.7124
GHRLOS	0.4419	0.6127	0.8335	0.1993	0.2792	0.452	0.3068	0.5436	0.4752	0.3215	0.7399	0.5987	0.2738	0.2121	0.3907	0.123	0.5104	0.2087	0.3159	0.6526	0.4371	1.1241	0.2469	0.5402	0.6483	1.0704	1.2186	0.6517	0.3352	0.7457	0.7071	0.1072	2.1089	0.7046	0.8847	1.0616	0.3053	0.3116	0.586	0.7397	0.8043	1.1448	0.7592	0.0892	0.2502	1.5077	2.1721	1.5493	0.9057
AC112512.1	0.1547	0	0	0	0	0.1074	0	0	0	0.0648	0	0.3034	0	0	0.1368	0.0545	0	0.0661	0	0	0.1077	0.2492	0	0.1089	0.0496	0	0.0716	0	0.1486	0	0	0	0.1299	0	0.0892	0.2568	0.0615	0.2657	0	0.1697	0.051	0.1586	0.2512	0.0396	0.0979	0	0.0789	0.0435	0
AC006270.1	0	0.1845	0.3067	0	0	0.3207	0.4619	0.2118	0.5246	1.1614	0	0	1.2091	0	0	0	0.5071	0.395	0.3985	0	0.8042	1.6379	1.1446	1.1385	1.9249	0.6817	0.9087	2.7468	3.9965	0	0.8673	0.7103	2.9748	0.3111	0.6659	2.4291	0	3.1753	1.0125	0.5068	0	1.4217	0.8256	0.2363	0.4874	0.8322	0.4717	0.5196	0
AC145423.1	1.2323	2.9516	3.6804	1.0558	0.4624	1.2829	0.1847	1.4824	0.5246	0.7743	3.0419	2.2658	3.6273	1.4051	0.8173	1.9553	1.0143	1.185	1.1956	0.3602	2.5736	5.0627	3.2704	4.2287	2.6653	3.2721	3.207	5.232	3.7301	16.4642	2.7755	7.1031	5.9495	0.8297	1.5981	3.5797	6.2496	12.0662	4.3875	2.7031	1.2177	1.4217	1.9513	1.8906	5.6537	1.6643	3.7736	4.1566	2.4343
LENG8-AS1	4.253	6.5259	5.5131	1.4424	4.6542	1.9679	0.5845	2.3754	2.7914	2.9506	3.1106	8.8626	2.043	2.2227	2.9382	2.1089	6.3204	1.6188	4.4414	3.5222	3.5621	11.0488	3.2921	2.9002	3.0236	4.0388	1.9985	2.37	4.3933	2.1571	6.1365	8.0354	5.8401	2.6546	3.4854	8.604	2.3261	2.0091	8.639	8.9405	6.6541	3.8164	9.5838	3.4324	4.037	5.6841	9.3946	1.7932	2.5254
CLIP1-AS1	0.2442	0.0487	0.081	0.0697	0.0611	0.113	0.122	0.056	0.0693	0.1023	0.2233	0.1197	0.0799	0.1238	0.144	0.0861	0.134	0.0261	0.1053	0	0.0425	0.0787	0.1728	0	0.1174	0.072	0.0706	0.1728	0.0939	0.0483	0.0458	0.1251	0	0.0548	0	0.0338	0	0.042	0.0446	0	0.1609	0	0.0198	0	0	0.1649	0.0312	0.103	0
AC022540.1	0.0599	0	0	0	0	0	0.0359	0	0	0.0752	0	0.044	0	0	0.0529	0.0633	0	0.0384	0.0387	0	0	0.1736	0.1271	0	0	0	0.0208	0	0	0.1422	0.2022	0.092	0	0.0403	0	0.1987	0.0714	0	0.1967	0.197	0	0.1842	0.0583	0.0459	0	0	0	0.1514	0.0338
AP001628.1	0.7751	0.3094	4.6296	0	1.1632	0.1793	0.9296	0.5328	0	1.2986	1.984	5.8903	3.0419	0.3928	0.9138	0.5466	1.1341	0.8281	3.0078	0.6041	0.8093	14.9842	0.8228	3.0006	0.2483	1.372	2.0619	2.1938	1.7874	2.7614	5.2369	1.5884	5.8569	0.6958	2.4569	4.5029	3.0829	1.3314	2.8303	6.2338	3.8294	5.5639	6.2937	0	0.1635	6.2806	2.1756	1.0893	0.4374
AC114980.1	1.6326	0.6145	0.6269	0.7993	0.8051	0.5504	0.2797	0.481	0.8341	0.4982	1.2026	0.9949	0.1373	0.3546	0.8868	0.5921	0.8446	0.6878	0.5883	0.0545	0.2679	0.6313	0.2971	0.197	0.3363	0.3509	0.2509	0.3961	0.2286	0.2493	0.7617	0.2151	0.3721	0.6595	0.2218	0.9872	0.6958	0.9375	0.5366	0.5372	0.6223	0.5382	0.4886	0.0895	0.6199	0.2205	0.3214	0.9833	0.2764
GEMIN7-AS1	0.3166	0.2022	0.5252	0.0723	0.095	0.1025	0.0886	0.4787	0.1437	0.1591	0.3241	0.9933	0.2278	0.1925	0.056	0.2456	0.2316	0.0541	0.3958	0.1974	0.7492	1.1832	0.0896	0.1114	0.2637	0.2241	0.1977	0.1613	0.292	0.1253	1.0457	0.6812	0.886	0.2842	0.1824	0.7707	0.4533	0.261	0.7167	0.5786	0.3545	0.6493	0.5347	0.0971	0.3739	0.399	0.7916	0.0712	0.1072
AC068790.2	0.5288	0	0.658	0.2265	0.1984	0	0	0	0.2251	0.8306	0.145	0.2917	1.0376	0	0.3507	0	0.2901	0.2542	0.0855	0.4637	0.4141	0	0.5613	0	0.1271	0.234	0.0459	0.6735	0	0.471	0.8932	0.4064	0.9989	0.534	0.4571	0.5486	0.3155	0	0.8689	0.145	0.3919	0	0.3864	0.3042	0.1673	0	0.6072	0	0.373
MIR181A2HG	2.2245	0.1332	3.1004	0	0.1669	2.5474	0.2668	1.2233	0	1.6772	0.6101	3.0267	1.0913	0	0.2951	0.4706	0.7324	0	2.1582	0.13	0.5807	0.1075	1.5349	5.4021	2.8867	7.3832	1.0035	2.7389	25.394	6.2082	1.8788	5.8127	2.2413	2.6958	10.0966	1.9386	2.9199	4.5855	0.8529	1.9518	0.7693	2.2242	4.3895	0.7679	0.4223	4.8069	7.4078	1.5006	0.3139
AC104170.1	0.3258	0.3902	0.1081	0.3722	0	0.603	0.1302	0.1493	0.1849	0.2729	0	0.4792	0.1066	0	0.096	0.2298	0.3575	0.0696	0.1405	0.2539	0.4536	0.21	0.4611	0.8027	0.522	0.1922	0.1884	0.6455	0.6887	0.2579	0.3669	0.3339	0.4559	0.3656	0.1878	0.9013	1.0367	0.2239	0.2379	0	0.1073	0.1671	0	0.0833	0.4123	0.5867	0.3326	0.1832	0.3065
LINC01648	0	0	0	0	0	0	0	0	0	0	0	0	0	0	0	0	0	0	0	0	0	0.0937	0	0	0.0466	0	0.0673	0.0412	0	0	0	0	0.3256	0.0653	0	0	0.1157	0	0	0	0	0	0.2834	0	0	0.2619	0	0	0.0274
AC026704.1	0.8606	0.3436	1.9992	0	0	0.9291	0.172	0.7231	0	0.1202	0.8393	1.1253	0.4691	0	0.5074	0	0.3148	0.1839	0.4329	0.6708	0.2996	1.1092	0.3045	0.4039	0.0919	1.0156	0.0332	0.406	0.2757	0.1136	1.3999	3.5276	0.2409	0.4507	0.0827	1.2698	1.1411	0.3942	0.3143	0.7341	0.5669	0.5884	0.4659	0.2934	0.242	0.904	0.2196	0.2419	0.6476
EDRF1-AS1	0	0	0.0369	0	0.0556	0	0.0444	0.0509	0.1261	0.093	0.3249	0.2995	0	0	0.1637	0.0392	0.0813	0	0.1437	0	0.0387	0.0716	0	0	0.2135	0.0655	0.0257	0.0314	0	0.044	0.2918	0.2276	0.1554	0.1246	0.352	0.2765	0.0442	0	0.1217	0.2436	0.4755	0.0569	0.1443	0	0.1406	0.05	0.085	0.0936	0.0418
AC007953.1	0	0	0	0	0	0.0155	0.0267	0.046	0	0.028	0	0	0.0219	0	0	0	0	0.0143	0.0144	0	0.5588	0	0.071	0	0.0857	0	0	0.3787	0.0771	0.0265	0.0502	0	8.0509	0.03	0	0.074	0	0	0.0489	0.3913	0	0.8575	0.0109	0.1026	0.0282	0.0602	0.7511	0	0.0503
LINC02569	0.3461	0.3109	0	0	0.2597	0.3603	0.1557	0.5353	0.1473	0.1087	0.0949	0.1909	0.0849	0	0.0765	0	0	0.1664	0.1679	0.2023	0	0.1673	0	0.2741	0.1663	0.1532	0.03	0.2204	0.0499	0.3083	0	0	0.5812	0.233	0.1496	0.2872	0.413	0	0.4739	0.3796	0.0855	0	0.0422	0.0664	0.219	0.3506	0.2649	0.1459	0.3907
AC090948.1	1.8777	0.8031	2.8039	2.9877	0.8051	1.7686	1.4477	2.2126	0.6852	2.0224	1.9128	1.9728	6.448	0.2039	4.7439	1.4187	2.9437	1.3756	1.5614	1.0976	2.5209	1.0372	0.2847	0.708	0.5157	1.3058	0.3723	0.6833	0.3866	1.4335	1.3593	0.6185	0.6757	3.341	0.6957	2.7828	1.9205	3.1794	2.057	0.5884	0.6626	0.8252	1.3069	0.3086	0.8487	1.9925	1.4374	3.5059	3.1792
AC017071.1	0.2673	0.9602	0.5987	0.2862	0.3008	0.2551	0.1803	0.3445	0.2276	0.2519	0.3665	0.3194	0.0328	0.2032	0.3545	0.1414	0.3666	0.2356	0.5618	0	0.3488	0.4198	0.0355	0.0353	0.4817	0.1183	0.2087	0.3404	0.1734	0.0397	0.2633	0.1027	0.2805	0.0225	0.5199	0.9704	0.3189	0	0.183	0.513	0.4292	0.4111	0.2116	0	0.3594	0.1354	0.1535	0.2535	0.0377
AC073283.1	0.5137	0	0.1705	0	0.257	0.2971	0	0.0589	0	0.1076	0.0939	0.9445	0	0.1302	0	0.2717	0	0.1098	0.3323	0.4004	1.0728	0.2483	0.6362	0.2712	0.6584	0.682	0.0594	0.1454	0	0	0	0	3.81	0.4611	0.5181	0	0	0	0.2814	0.7512	0	0.5268	0.2086	0.1314	0.1625	0.4625	0.721	0.0722	0.1933
AC127024.4	2.1515	2.863	1.428	0	0.7176	0.1659	0.7168	1.3147	0.4071	0.6008	2.0981	1.4066	3.2838	1.4538	1.6912	2.023	1.8365	0.3065	1.3916	0.2795	4.2437	3.9285	1.7764	0.5048	1.149	0.6348	2.7374	2.2329	1.7918	1.4195	2.6921	1.4698	5.821	1.1267	0.8267	4.1666	2.5674	0.2464	6.5473	4.4573	4.2521	2.9419	3.2613	0.5501	0.7564	1.9372	3.6602	2.6206	2.1588
LINC01943	0.3994	2.0924	0.1491	1.0265	0.1498	0.1732	0.449	0.5147	0.085	1.8819	0.1643	0.3304	5.8775	0.4554	4.9881	0.1584	0.5478	0.608	0.7749	1.8093	0.5734	1.3994	1.2188	2.6353	1.6795	4.4182	0.433	0.3391	0.8634	0.1186	0.6184	0.3837	0.3353	5.7471	1.5968	0.3314	3.8719	1.2863	3.5547	0.2737	0.2466	0.5375	0.7053	0.8424	0.4738	4.1125	0.2675	2.7782	5.2404
AC005972.3	0.0492	0.0295	0.2695	0.0422	0	0.2391	0.0295	0.3383	0	0.6185	0.081	0.2353	0.2656	0	0.0218	0.026	0	0	0.0955	0	0	0.2379	0.0522	0.3378	0.5914	0.0871	0.0085	0.1463	0.298	0.0292	0.0554	0.1513	0.5372	0.1988	0.851	0.5719	0.7929	0.1776	0.1618	0.108	0.0973	0.5678	0.2518	0.0566	0.2336	0.4985	0.1507	0.1245	0.5833
AC004381.1	1.0489	1.2561	0.8354	0.3595	0.9445	0.1456	0	0	0	1.0544	0.6904	1.2343	0	0	0.1855	0.4438	0.4604	0.5379	0.9498	0.2453	0.219	1.0139	0.2227	0	0.2016	0.1857	0.0728	0.1781	0	0	0.7087	0	0.5284	0.2825	0.5441	0.6964	0	0.2162	0.4596	0	1.0364	0	0.1022	0	0	0.5666	0.3212	0	0
AC004943.1	0.0868	0.3118	0.0864	0.1487	0.2605	0.1807	0.052	0.1193	0.5172	0.4362	0.1904	0.5744	0.0851	0.4618	0.1918	0.0459	0.4285	0.1113	0.0561	0.6595	0.4078	0.4194	0.1382	0.0916	0.2085	0.4608	0.0151	0.2947	0.05	0.2576	0.1466	1.2672	0.4007	0.1461	0.075	0.2881	0.3107	0.1342	0.2377	0.2855	0.343	0.0667	0.1057	0.0666	0.4942	0.586	0.9965	0.1829	0.5387
LINC01967	0.0263	0	0	0	0	0.0548	0	0.1085	0	0.1323	0	0.0194	0.0258	0	0	1.0856	0	0	0	0	0	0.1526	0.6704	0	0.4553	0.0466	0.137	0.0447	0.1669	0	0	0.0404	0.221	0	0.0455	0	0.0314	0	0.4901	0.3463	0.026	0.5262	0	1.6351	0.2664	0	2.8808	1.4646	0.0149
LAMC1-AS1	3.3818	2.3932	2.4485	1.5804	3.4605	1.3869	0.7374	0.5283	2.0941	0.7727	18.5503	2.3741	0	1.8696	1.7671	0.3252	2.0243	1.4781	0.4971	0	0.6421	0.5944	0	0	1.0343	0.8163	0.16	0.1305	0.2659	0.1826	0.6924	1.8902	3.4848	0.621	0.1329	1.531	0.1834	0.3169	2.0208	1.8545	0.4557	0.7094	3.3702	0.8254	0.6809	0	0	0.6481	0.6073
AC008026.3	0.0431	0	0.0859	0	0.0647	0.0599	0	0.2076	0	0	0	0.0317	0.0423	0	0	0.0456	0.0473	0	0.1116	0.0504	0.045	0.2502	0.0916	0.3643	0	0.3436	0.1197	0.0366	0.2238	0.0512	0	0.1989	0.1449	0.1452	0.0373	0.2148	0.2059	0.1778	0.2363	0.1892	0.0852	0.0664	0.1471	0	0.0273	0.0583	0.1981	0.1455	0.0243
AC022154.1	0.0554	0.3978	0.2205	0	0.3323	0	0.0332	0.2283	0.0943	0.0696	0.0607	0.855	0	0	0.049	0.2342	0.486	0.1065	0.1432	0.3236	0.5203	0.2141	0	0.0585	0.2129	0.049	0.0384	0.094	0.0638	0	0.2494	0.3404	0.2789	0.1864	0.1914	0.2757	0	0	0.1819	1.2144	0.3829	0	0.7283	0.0849	0.1051	0.2991	0.5933	0.14	0.125
VIM-AS1	2.6035	2.8544	1.0221	1.3824	1.3758	0.7126	1.6272	2.4198	2.9348	2.8108	1.4482	1.5911	6.8718	1.1707	5.8041	0.6206	2.6157	1.4574	1.091	7.2453	0.6892	0.6026	1.7906	0.8905	0.7754	1.428	0.2545	0.3425	0.2326	0.1742	0.3716	3.2127	0.2155	2.3453	0.7291	0.4869	0.8751	0.7181	1.3658	0.3217	0.2899	0.2256	0.3394	2.1096	0.0464	1.3866	0.0842	2.5973	4.5944
AL590133.1	0.2001	0.2396	0.5976	0	0.6006	0	0	0.4126	0	0.2514	0.878	0.2943	0.1963	0	0	0.2117	0	0	0	0	0.4179	0.1934	0	0	0.577	0.7084	0.2777	0.1699	0.9229	0.4752	0	0.3075	0.336	0.2694	0.346	0	1.4325	0.4124	0	0.6583	0.5931	1.5389	0.8774	0.1535	0.5065	0.5404	1.3786	0.1687	0.4517
AC026124.2	2.2448	0.2688	0.7822	0.3847	0.8423	2.5707	1.4808	1.0802	0.5734	1.6925	1.1082	1.1557	1.6519	0.3413	1.0918	0.4749	1.7245	2.2305	1.5971	0.2625	0.8204	0.7595	0.9532	0.237	0.4316	0.6954	0.1168	0.8578	0.3883	0.3999	0.7584	0.5176	1.1309	0.9068	2.0378	0.3726	1.7412	0.4627	0.9837	0.6155	0.4436	0	0.4922	0.5166	0.2841	0.7579	1.5467	1.3251	0.3167
AC020978.1	0	0.206	0.1713	0	0	0	0	0	0	0	0	1.1387	0	0	0	0	0	0	0	0.2011	0	0.4989	0.3652	0.1816	0	0.1523	0.1194	0	0	0	0.1937	0.2644	0	0	0	0	0.2053	0	0.1885	0.566	0.34	0.5293	0.6705	0.2639	0.2177	0.2323	0.2634	0	0
TXNDC12-AS1	0	0	0.1875	0	0	0.1307	0	0	0	0	0	0.277	0	0	0	0	0	0.1207	0	0	0.3933	0.182	0	0.1988	0.181	0.3333	0.0653	0	0.1086	0	0.4241	0.2895	0.4743	0	0	0.1563	0.6741	0.1941	0.6189	0.8261	0	0	0.2753	0	0.2383	0.2543	0.5767	0	0.2126
AL157871.5	0	0	0.9627	0	0	0.0959	0.1657	0.1899	0	0.1736	0.6062	0.9144	0	0	0.2443	0.2923	0.1516	0	0.1787	0.1615	0.577	0.4006	0	0	0.3984	0.1223	0.2876	0.2346	0.3186	0.1641	0.4667	0.8494	0.464	0.558	0.2389	1.9491	0.3297	0.1424	0.7567	1.3636	0.819	0	0.6731	0	0.1748	0.1866	0.5288	0.3495	0
AC004466.3	0.2697	0.646	0.2685	0.4622	0	0	0.2426	0	0.2296	0.1695	0.1479	0.2975	0.2646	0.205	0.3577	0.428	0.148	0.3458	0.4361	0.1577	0	1.5643	0.4295	0.1424	1.2963	0.9549	0.234	0.458	0.6998	0.1602	0.3037	0.8291	0.2265	0.0908	0.2332	1.455	0.1609	0	0.4432	1.3311	1.5991	0.6223	1.5769	0	0.3413	0.7285	0.7227	0.3411	0.2283
AC005344.1	0	0	0	0	0	0.1113	0	0	0	0	0	0.118	0	0.2439	0	0	0.176	0.2057	0	0	0	0	0	0	0	0	0	0	0	0	0	0	0	0	0	0	0	0	0	0	0	0	0	0	0	0	0	0	0.0905
AC005726.2	0	0	0	0	0.0729	0	0	0	0	0	0	0	0	0	0	0.0514	0	0	0	0.0568	0.1015	0.1879	0	0	0.0934	0.086	0	0.0825	0	0.0577	0.1095	0	0.1632	0	0	0.121	0	0	0.213	0.0533	0.048	0	0.3078	0	0.0615	0	0.186	0	0.0274
AC040169.3	0.4812	0.2882	0.1198	0.2062	0.5417	0.501	0.2164	0.6616	0	0.9071	0.396	0.7079	0.8263	0.3658	0.7447	0.6363	0.2641	0.3085	0.5447	0.422	0.7538	1.163	1.2772	1.2703	0.6939	1.1713	0.4175	0.7151	3.2602	1.8575	0.8129	1.2945	1.3132	0.972	0.6241	1.7974	2.4406	1.8601	1.8452	1.1876	2.2588	0.9254	1.0551	0.4615	1.3704	3.0873	0.6447	1.9276	0.6111
AC010976.1	0.5345	0.5121	0.3193	0.1603	0.2206	0.204	0.1843	0.2664	0.1365	0.4198	1.1288	0.9828	0.1311	0.0406	0.3427	0.311	0.2786	0.2913	0.4754	0.1875	0.3768	0.3746	0.1986	0.0847	0.501	0.5677	0.1437	0.3631	0.2157	0.4761	0.7675	0.76	1.8289	0.2429	0.2773	1.3198	0.2073	0.0826	0.6734	0.982	0.5942	0.7195	0.5144	0.082	0.1184	0.3429	0.8184	0.2479	0.4299
AL731577.1	0.0887	0.1062	0.0883	0	0.1331	0	0.1064	0.061	0	0.1115	0	0.0652	0.9575	0.1349	0	0.1877	0.1947	0.0569	0	0.1037	0	0.0858	0.0942	0	0.0853	0	0.0616	0.0753	0.1534	0	0	0.2727	0.0745	0.0597	0.0767	0	0	0	0.0972	0	0	0	0.2161	0	0	0	0	0.1496	0
AL109923.1	0	0	0	0	0	0.0877	0.0757	0	0	0	0.5542	0	0	0	0	0	0	0.081	0	0	0.2638	1.7092	0.1341	0.2667	0.2428	0.1118	0.1753	0.2145	0.1456	0.15	0.1422	0.1941	0.106	0	0	0.5241	0.3014	0.5207	2.0754	0.6926	0.8736	0.7771	0.7384	0.1938	0.2398	0.1706	0	0.3195	0.1426
AC100823.1	0.4602	0.3674	0.4581	4.2057	3.2231	0.2129	0	0	2.0898	0.771	0	0.4513	0	4.1979	0.2713	0.1623	1.8518	3.9334	0.4961	0	0	1.1863	0	0.4859	0.7373	0.1358	0.2661	0	0	0	0	0	0	0.1033	0	0	0.183	0	0.168	0.673	0.1516	0	0.2242	0.8237	0	0.2072	0	0	0.0866
CCNT2-AS1	1.7358	1.8573	1.4306	1.341	1.5802	1.1949	0.5375	1.0074	1.6476	1.5376	1.2019	1.7685	0.7818	1.7089	1.2078	0.8428	1.9518	2.2802	1.0951	2.4953	0.52	0.8527	0.5135	0.9915	1.2719	0.5667	0.5875	1.0753	0.566	1.2335	1.1376	2.2526	2.9747	1.8871	1.513	1.3462	0.6112	0.264	0.6079	2.3095	1.9964	1.9261	0.5546	0.3711	1.0804	0.711	2.2874	0.2879	0.5942
AC092802.1	0.4338	0.368	0.3239	0.7433	0.8951	0.1756	0.0217	0.087	0.8002	0.3407	0.119	0.9969	0.0887	0.9892	0.2397	0.0191	0.4959	0.4055	0.1987	0.1268	0.0377	0.1398	0	0.1145	0.2432	0.08	0.138	0.1381	0.1355	0.0429	0.346	0.3056	0.1669	0.1217	0.0938	0.135	0.0216	0.0186	0.1584	0.1189	0.2679	0.2224	0.1585	0.0555	0.2402	0.2197	0.0692	0.0152	0.255
AL591506.1	0.1309	0	0.1303	0	0	0.0545	0	0.018	0	0.0329	0.0861	0.154	0.1284	0	0	0.0277	0.0287	0	0.0508	0.0306	0.0547	0	0	0	0.1006	0.0695	0.0272	0.1334	0.1962	0.0311	0.0295	0.3621	0.1978	0.141	0.0453	0.0869	0.0312	0	0.0287	0	0	0.1208	0.0765	0.0402	0.0166	0	0.1403	0	0.0148
MAPK10-AS1	0.0669	0.2405	0	0.4588	0.2009	0	0.2408	0.046	0.114	0	0.1469	0.1477	0.0657	0	0.0592	0.2124	0.1469	0.3433	0.1299	0	0.0699	0	0	0	0.2574	0	0.0232	0.1705	0	0	0.0754	0	0.3372	0	0	0.2778	0	0	0.44	0.2202	0.0661	0	0	0.154	0.0847	0	0.1025	0.0564	0
TRG-AS1	0.695	0.4637	0.4744	0.2722	0.1043	0.4479	0.5001	0.8941	0.0507	0.9482	0.5555	1.2195	1.4418	0.1359	0.9482	0.5251	1.1768	0.0191	0.5587	0.4643	0.2592	0.2591	0.0843	0.2621	0.1813	1.1072	0.0413	0.1686	0.103	0.0354	0.1677	0.2442	0.05	3.2754	0.5322	0.3708	0.1303	0.1126	1.1203	0.2396	0.0196	0.1222	0.1209	0.0838	0.1194	0.818	0.1064	2.0093	2.6057
AC008569.2	0	0	0.0825	0	0.1243	0.0575	0.149	0.0569	0.141	0.2082	0	0.4873	0.4063	0	0.0732	0.1752	0	0	0.2678	0.0968	0.0865	0.4003	0.0879	0.0874	0.0796	0.2932	0.115	0.0703	0	0.0984	0.2798	0	0.0695	0.3346	0.0716	1.1686	0.1977	0.4268	0.4537	0.1817	0.1637	0.2548	0.2825	0.0635	0.1048	0.2237	0.4438	0	0.1402
LINC00426	0.3475	0.8867	0.2407	0.4919	0.4082	0.3985	1.631	1.7969	0.2058	1.3291	0.4807	0.6112	2.5648	0.4824	2.6456	0.4635	1.6748	0.0775	0.518	0.4417	0.3156	0.2337	0.1283	0.2393	0.2179	1.2839	0.0944	0.1283	0.0697	0	0.1702	0.3716	0	3.8962	0.6923	0.4013	0.3606	0.3738	1.3077	0.5635	0.0448	0.3719	0.1472	0.058	0.0669	0.8571	0.266	1.7201	3.1298
AC012358.1	0.2411	0.2888	0.16	0.1377	0.4826	0.0558	0.0964	0	0.1369	0.101	0.3527	0.2956	0.0789	0.1222	0.0711	0.1701	0	0.2576	0.208	0.188	0.0839	1.0878	0.1707	0	0.3091	0	0.1116	0	0.0463	0.1909	1.1768	0.1236	0.4724	0.2706	0.2085	1.6011	0.2878	0	0.1761	0.3526	0.4766	0.4946	0.6266	0.1233	0.2543	0.2171	0.3077	0.2711	0.0907
AC008750.4	0.3113	0	0.7749	0	0.4673	0	0.0933	0.107	0	0.1956	0	0.8014	0.4582	0	0.413	0.6587	0	0	0.3021	0	0.3251	0.301	0	0.3287	0.2993	0.6889	0	0	0	0.3697	0.7012	0.2393	0.1307	0.4192	0.9421	1.1628	0.1858	0.3209	1.0232	0.3415	0.6153	0.9578	1.5169	0.2388	0.394	0.4205	0.715	0.2625	0.3514
AL354993.2	2.3095	0.3254	2.0287	0.2328	0	1.0371	0.1629	2.428	0	0.5121	1.6394	3.7967	0.5332	0	0.4805	0.2874	0.1491	0.0871	0.3515	3.9708	0.7093	2.7577	0.7211	0.7172	2.3505	0.2405	0.5657	1.961	0.7049	0.484	2.7537	1.6705	1.711	1.189	3.1711	1.6913	1.7832	0.5601	2.9765	7.0028	1.0739	2.0898	0.5957	1.0421	1.1176	1.2843	8.6319	0.2291	1.9935
AC021491.2	0.0445	0.1598	0.2657	0	0	0	0	0.0917	0	0.3354	0.5369	0.229	0	0	0.0393	0.3765	0.0488	0.0856	0.0863	0.104	0.2787	0.8601	0.3778	0.047	0.3421	0.0394	0.1853	0.1889	0	0.0528	0.4008	0.3419	0.5977	0.1198	0.1923	0.5169	0.4778	0	0.1462	0.7319	0.7913	0.0684	0.3251	0	0.2534	0.3004	0.9877	0	0.1507
AL133445.2	0.2794	0.6693	0.4173	0.4788	0.2097	0.1939	0.3351	0.5763	0.4758	1.4046	0.4598	0.3083	2.3305	0.4248	0.9884	0.4434	0.92	2.4183	0.4518	0	0	0.2701	0.2966	0.1475	0.5372	1.1129	0.1454	0	0	0	0	0.6443	0.5866	0.4703	0.3624	0	1.0003	0.432	0.7653	0.3065	0.1381	0	0.2042	0.3215	0	0.1887	0	0.4713	0.6308
AC087286.1	0	0	0.2581	0.2221	0	0	0.0777	0	0	0.1629	0	0.0953	0.1272	0	0	0	0.1423	0	0.1677	0	0.1354	0	0	0	0.1246	0	0.045	0	0	0	0	0.1993	0	0	0	0	0	0	0	0	0	0	0	0.0994	0	0	0	0	0.0732
LACTB2-AS1	0.027	0.1294	0.0807	0.0463	0.0608	0.0094	0.0567	0.0557	0	0.1188	0	0.0298	0.4374	0	0.1792	0.1	0.0593	0.0173	0.0262	0.0948	0.0988	0.1437	0.1004	0.2425	0.1688	0.0598	0.1922	0.2065	0.1402	0.0963	0.1217	0.1661	0.1134	0.4184	0.1051	0.3364	0.2579	0.0975	0.2516	0.2371	0.0401	0.0831	0.1975	0.0415	0.1368	0.0365	0.2275	0.0342	0.1144
AC004918.3	5.0945	1.8112	2.8528	1.2276	2.9866	2.5413	2.7209	3.9397	2.1688	1.6004	2.8818	8.3717	1.6401	3.0255	1.3374	6.9046	1.485	1.3778	2.5742	8.0037	2.5767	4.7707	0.7605	2.7735	2.6015	2.7477	0.7181	4.5286	2.1111	0.3781	3.4063	4.0377	5.6142	2.6796	2.1334	4.8888	6.839	1.1486	10.6388	1.0476	5.506	7.4694	2.2494	3.2973	1.9645	3.2252	7.6173	1.6781	2.426
AL136531.1	1.3806	2.5719	4.1233	0.2629	0.4604	0.9582	0.5519	1.5817	0.5224	2.3131	0.1683	3.1589	2.4081	0.6996	2.0347	0.4868	0.8417	0.6883	1.389	1.7935	0.9611	6.6727	0.1628	0.6479	2.0643	0.5431	1.0646	2.4748	0.5306	2.7326	0.8637	4.7157	2.7048	0.3098	2.9176	3.9467	4.027	1.8973	1.6805	3.5331	1.3642	1.6518	3.2885	0.5883	1.6502	1.4502	4.4624	1.1642	4.8483
AL353804.1	4.5713	5.4745	3.4132	8.6725	5.1455	1.0198	1.9581	1.1223	8.3405	3.4876	1.2538	4.0825	0.8009	10.4248	3.7536	1.727	11.6458	18.5245	3.8014	0.3818	1.8753	2.8407	0.3466	0.3448	1.5693	1.156	0.4532	1.2477	0.1883	0.5817	3.4932	4.517	1.2337	1.2091	2.8229	3.523	0.7793	0	1.9674	3.4021	3.2265	0.7534	1.9091	0.7514	1.5497	1.7639	1.8748	0.2753	2.3957
AC104459.1	0.1265	0.0253	0	0.0723	0	0.0732	0.0253	0.7249	0	0	0.0231	0.062	0.1035	0	0	0.0223	0	0.0135	0	0.8138	0.6827	1.4883	1.1195	0.0668	0.1622	1.0827	0.0293	1.0567	0.5229	0.4759	0.7601	0	0.85	0.0142	1.4952	0.3501	1.2836	0.0217	1.2477	0.3007	0.6044	0.4867	0.6166	0.6148	1.8686	1.3103	1.3563	0.3913	0.7261
HLX-AS1	0	2.506	0	1.1205	1.1777	0	0.549	0	1.3363	0.9861	0	0.3847	0	0.3977	0.1156	0	1.2917	4.6111	0.0846	0.1529	0.1366	0	0.2777	0.2762	0.7543	0	0	0	0.0754	0.1553	0	0	0	0	0.2261	0	0.1561	0	0	0.1434	0	0	0	0.1003	0.0828	0	0.1001	0	0.8119
LINC02542	1.3258	0.3053	0	0.5243	0.6505	1.9818	0.2905	2.3484	0.521	1.7621	1.6502	0.8438	0.6504	0.5427	1.1047	1.2406	1.1472	0.1308	0.9894	5.0972	1.7039	1.0351	2.2734	0.2961	0.8823	0.7221	0.1504	2.5546	1.2347	0.0303	3.3017	7.9945	2.2691	0.9956	4.6508	1.3754	1.0952	0	2.5137	2.1811	1.2345	5.7652	0.3975	3.8332	0.3711	2.7546	3.4351	3.5258	1.5109
AC005821.2	0	0	0	0	0	0	0	0.0364	0	0.0666	0.1162	0	0	0	0	0	0	0	0	0	0.0553	0.256	0	0	0	0	0.0184	0.1349	0.1832	0	0.179	0.0814	0.3113	0	0.0916	0	0	0	0.1161	0.581	0.1047	0.163	0.1807	0	0	0.3577	0	0	0
DUBR	1.1678	2.4747	1.4448	2.3222	2.1997	0.527	0.2449	1.034	2.4632	1.5459	0.5799	2.1948	0.3866	2.0895	0.6459	0.5134	1.7931	1.1799	0.8361	3.8655	0.2057	0.8687	1.0509	0.4161	1.917	1.5184	0.2068	1.0365	0.3796	1.3069	1.0444	3.6416	1.6019	0.5856	0.6481	0.3629	0.8487	0.1882	0.8371	1.0172	0.2469	0.8205	0.2739	1.2976	0.3467	0.2336	2.0418	1.0779	3.3306
AL137782.1	2.432	0.0844	0.1053	0.0604	0	0.2569	2.1876	0.7632	0	0.155	2.9388	3.0978	0.0692	0.0804	0.1403	0.3542	0.5029	0.0339	1.2311	0.0206	0.0736	0.017	0.0561	0	0.0678	0.39	0.0306	0.015	0	0.0209	0.0397	0.0813	0.2811	0.1068	0.0609	0.117	0.021	0.0182	0.2703	0.058	0.0348	0.0813	0.0429	0.1352	0	0.0952	0.1349	0.3567	0.1393
AL049780.1	1.054	0.1803	0.2998	0.258	0.226	0	0.2709	0.3105	0	0	1.9823	0.7752	0.4432	0	1.3315	0.3186	0.1652	0	0.5843	0.5281	0.4717	1.0189	0	0.159	0.2895	0.1333	0.3657	0.3836	0.6077	0.3576	1.0174	0.6943	0.6321	0.6083	0.1302	1.6246	0	0	0.3299	0.4954	2.827	0.9265	0.0734	0	0.0953	0.4067	0.5764	0.127	0.3399
AC090044.1	1.4815	1.5968	0.59	1.7771	1.5564	0	0.2665	0.1018	1.5137	1.117	2.2754	2.0702	0	1.5767	0	0	0.9755	1.9944	0.1916	0	0	0	0	0	0.712	0	0	1.1322	0	0	0.3337	0	0.7464	0.9974	0	0.123	0	0	0.4869	0	0	0.2279	0.1444	0.1136	0.4688	0	0.2268	0	0
AC106845.1	0.6368	0.3337	0.1717	0.1364	0.1394	0.2578	0.1114	0.1186	0.113	0.8169	0.4657	0.6635	0.2083	0.2622	0.3168	0.014	0.3057	0.2721	0.1373	0.031	0.1662	0.1282	0	0.1121	0.2423	0.047	0.0322	0.1915	0.0994	0.0315	0.1046	0	0.0111	1.1076	0.3326	0.0991	0.095	0.1231	0.0291	0.2619	0.2229	0.1633	0.2068	0.2442	0.68	0.0896	0.0305	0.0112	0.0749
AL133243.3	1.0785	0.8513	0.5856	0.462	0.4782	0.7145	0.4851	0.5392	0.2922	0.9856	1.5596	1.0816	0.7215	0.3726	1.1054	0.4408	0.9415	0.7542	0.8878	0.6018	0.5887	1.1373	0.5724	0.5176	1.0602	1.4752	0.5018	1.1863	0.9327	0.6113	1.3249	1.4693	1.8522	0.6106	0.7629	1.3426	0.702	0.5305	2.1213	0.9947	0.5571	1.1688	1.8272	0.5641	0.667	0.96	0.6005	0.8681	1.5771
AC104472.1	0	0	0	0	0	0	0	0	0	0	0	0.0683	0	0	0.0822	0	0	0	0	0.1086	0.0485	0.0449	0	0	0	0	0	0.1972	0.1071	0	0.2093	0	0.039	0.0626	0.1205	0	0.3326	0	0.1527	0	0.1836	0	0.1132	0	0.0294	0.9411	0.0356	0.0392	0
AC137932.3	0.8248	0.53	0.7611	0.3792	0.3019	0.2094	0.4222	0.401	0.4796	0.3286	2.4498	1.5684	0.0197	0.1223	0.6582	0.4469	0.6844	0.2837	0.7937	0.9408	0.9453	1.3613	0.0641	0.0637	0.9089	1.0862	0.1745	0.4954	0.5799	1.1707	0.9062	1.3297	1.6892	0.4605	1.0609	1.0686	1.1043	0.0207	1.3664	2.2947	2.0674	1.6092	0.8626	0.0772	0.3437	0.9238	1.9405	0.492	0.5337
GAPLINC	0.4904	1.2585	0.0697	0.4802	0.2103	0.2431	0.084	1.1076	0.2386	1.8487	0.1537	0.3092	3.0245	0.6391	0.8054	0.0741	0.5382	0.4491	0.9063	0.1638	0.5852	1.6253	0.8181	1.4794	5.1181	1.7362	0.1215	0.4164	0.6867	0.0832	0.6311	0.6461	0.2941	1.4622	0.7874	0.1163	2.3408	0.9387	0.5372	0.6147	0.2769	0.9699	0.6485	0.2687	0.0887	0.6623	0.4291	0.4135	0.7513
AC004832.4	0.2224	0.5328	0	0	1.0016	0.3088	0.2668	0.3058	1.1364	0.2795	0.244	0.4908	0	0	0.3934	0	0.2441	0.1426	0	0	0	0.6451	1.4169	0	0.4277	0.7875	0.0772	0.1889	0	0	1.7535	0.6838	0	0.2995	0	1.1077	0	1.1464	0	0.9759	0.2198	0	0.2168	0.1706	0.2815	0	0.3406	0.3752	0.5022
NFIA-AS1	0.2623	0.4189	0	0.5994	0	0	0.1049	0	0	0.1099	0	0.1929	0	0.2659	0.0773	0.185	0.3839	0.4485	0.1697	0	0	0.2536	0	0	0.3362	0	0.1214	0.1485	0	0	0	0.1344	0.2203	0	0	0	0	0	0	0	0	0	0	0	0.0553	0	0	0	0.0494
AC092821.3	0.1972	0	0.0736	0.0634	0.074	0.1968	0.0517	0.1864	0.021	0.0929	0.1082	0.2992	0.1451	0.1312	0.0654	0.0261	0.2029	0.0553	0.1754	0.5909	0.1287	0.3813	0.0785	0.2213	0.1659	0.1418	0.0428	0.2617	0.135	0.1757	0.0833	0.72	0.1035	0.1909	0.2131	0.1637	0.1324	0.1398	0.2026	0.4732	0.2071	0.1896	0.0901	0.0473	0.2106	0.3163	0.3869	0.1143	0.2087
PCAT7	1.5215	0.2091	2.9922	0	0.0187	2.3976	0.0524	4.9123	0	3.4634	0.2189	1.5685	0.2814	0	0.6176	0.6068	0.4653	0.008	0.4114	3.6015	0.3516	5.0874	2.661	0.8296	0.5754	0.7396	1.5449	4.0453	4.6234	0.5184	0.7865	15.374	11.5186	3.4174	6.9651	1.0972	1.384	0.3471	5.8475	7.7145	2.1936	4.6043	3.3966	1.2819	2.6517	2.0043	0.6779	0.4838	1.091
AC002347.1	0	0.489	0.1355	0	0	0	0.0816	0.1871	0	0.171	0	0.2002	1.0683	0	0.2407	0	0.1494	0	0.2641	0.4774	0	0.2631	0.4334	0.1437	0	0.3614	0.1417	0	0.0785	0.4849	0.6131	0.4184	0	0.0916	0.1177	0.113	0.1624	0.9819	0	0	0	0.4187	0.1326	0	0.1723	0.7352	0.1042	0	0.3841
AC006141.1	0	0	0	0	0	0	0	0	0.0578	0	0	0	0.0666	0	0	0	0.0745	0	0	0	0.0354	0.0328	0.036	0	0	0	0.1648	0	0.0196	0	0	0.0522	0.114	0.0228	0	0.1971	0.081	0	0.0743	0.0372	0.1341	0.0522	0.0331	0.0521	0.0859	0	0	0.0858	0.0192
AC016394.2	2.1274	3.68	4.7064	1.8227	4.7891	1.2304	1.7718	20.3107	4.629	3.7129	1.8152	6.4323	1.3915	3.7734	1.8812	1.6253	3.1128	1.591	1.7582	3.8691	3.4556	6.2835	3.7639	1.3727	6.93	3.3474	1.1893	4.3153	2.93	2.8072	8.7841	0.545	2.1832	6.7636	7.2546	7.2587	5.7823	1.4618	5.8264	9.9811	16.35	9.4539	2.5337	0.9066	2.9168	3.352	12.124	3.6874	7.8711
AC106820.5	0.5026	0.5016	0.417	0.5742	0.3771	0	0	0.1152	0	0	0.2757	0.3696	0	0.1274	0	0.1772	0.1839	0	0.0542	0.4897	0.1749	0.4049	0	0.0884	0.4026	0	0.0872	0.1423	0.0966	0.199	0.1887	0.6438	0.3517	0.1692	0.3621	0.139	0.1	0	0	0.3675	0.4966	0.1289	0.3265	0.0643	0.265	0.4525	0.513	0.2119	0.0946
AC016727.3	0.0582	0.0697	0.1737	0	0.1746	0	0.0349	0.04	0.1981	0	0	0.0855	0	0.1768	0.0514	0	0.1915	0.0746	0.1505	0.068	0.1215	0.3935	0.3087	0	0.1118	0.0515	0.1009	0.1482	0.2012	0.0691	0.0655	0.447	0.1953	0.3524	0.0503	0.1931	0.0694	0.1199	0.3186	0.0638	0.0575	0.0895	0.1984	0.0892	0.0368	0.0785	0.2671	0.1471	0.0328
MIR222HG	46.8751	4.591	3.8165	13.41	3.1743	12.8629	19.7703	4.3799	2.4762	2.7907	99.9215	3.6944	7.9119	1.3666	8.9775	4.195	16.6251	10.4401	20.7252	1.5765	3.2024	0.5878	8.4759	0.8933	3.99	10.6236	0.2752	0.8531	0.2896	0.314	2.0841	5.9331	0.8879	10.1104	4.1371	4.213	6.6252	0.8992	9.8186	1.6818	1.3846	3.0909	1.5329	0.7909	0.9704	3.2136	11.9617	24.6571	2.85
AL139383.1	0.4194	0.586	0.2668	0.3993	0.3672	0.2911	0.1467	0.2883	0.2778	0.4831	0.3962	0.8397	0.1715	0.4959	0.1854	0.1109	0.4091	0.4332	0.1507	0.2316	0.1095	0.045	0.1113	0.0615	0.0784	0.0928	0.0809	0.554	0.0134	0.0692	0.1312	0.3402	0.0098	0.1412	0.0604	0.2514	0.0139	0.1201	0.2042	0.1533	0.0115	0	0.0284	0.1072	0.2654	0	0.0268	0.0589	0.0723
AC005253.1	1.4719	0.5729	0.8059	0.7567	1.0493	0.0766	0.5296	0.7841	0.376	0.6474	2.6644	1.5155	0.1444	0.2797	0.4881	0.3114	0.8884	0.1179	0.6902	0.9035	1.0759	1.6718	0.5078	0.6605	0.8135	0.8793	0.1788	1.0936	0.5092	0.6992	1.4089	1.1878	1.9156	0.6194	0.8271	1.7408	0.6147	0.3413	3.1846	1.574	1.818	2.5472	1.004	0.3669	0.5356	1.0436	1.1831	0.7447	1.1838
AC084024.1	0	0.142	0	0	0	0.0823	0	0	0	0.149	0	0	0	0	0	0	0	0	0	0	0	0	0	0	0.114	0.1049	0.0411	0	0	0	0.1335	0.1822	0.1991	0.0798	0	0.1968	0	0	0.1299	0.13	0	0.1824	0.3466	0	0	0.1601	0	0	0
WARS2-AS1	1.9132	1.8914	3.4897	0.9681	1.32	0.8421	0.6198	2.9347	1.1042	1.7748	1.6129	3.9993	1.2598	1.4641	0.8345	0.6519	1.6205	0.9178	1.3786	0.5179	1.2938	2.2341	2.2763	1.1591	1.6971	1.4092	1.0025	2.1915	0.5737	1.5477	3.0075	2.3289	3.4715	2.0488	1.5541	3.9749	1.287	1.7072	1.4559	3.9431	1.5733	0.7703	2.7714	1.4626	1.9338	1.2919	4.1923	1.2668	2.0943
AC006001.2	3.3818	2.0086	1.7792	2.7326	1.6918	2.767	2.4072	1.0962	0.796	1.1402	3.2577	2.5277	1.2409	0.5016	1.4345	1.367	2.0216	0.8636	3.6278	3.3432	1.8662	2.392	4.1738	2.6417	1.5065	1.8008	1.288	3.432	2.3936	2.1877	0.7741	1.6059	10.2962	0.3332	2.2106	2.9209	1.3452	2.1254	1.9578	2.3823	5.2436	4.0603	5.9746	0.8647	3.2188	2.3394	3.2625	1.5302	1.0242
LINC01355	1.1791	2.3107	4.7548	0.3878	1.144	0.248	1.0142	0.7369	1.2778	1.4817	2.6133	3.3112	1.3322	1.2313	2.5172	1.9151	1.5424	0.481	1.818	3.6067	1.1691	11.9278	1.4161	2.3391	3.2171	2.1083	4.447	1.9115	3.3923	1.2023	8.7182	4.0643	2.5001	1.4113	3.6349	13.1375	1.9329	2.1483	3.6404	7.0541	2.4009	1.7222	8.368	0.5391	3.1656	2.7507	6.6926	1.1048	2.7091
AC025178.1	0.7946	0	0.2637	0.7564	0.3975	0.3064	0.4765	0.3641	0.3007	0.6656	0.3874	1.0389	0.693	0.2684	1.0149	0.4669	0.4844	0.4528	1.0278	1.0322	0.8297	1.1948	0.656	0.839	0.8486	1.5628	0.0613	0.8996	0.2545	3.3551	0.8948	5.2924	2.0015	0.4161	1.0686	1.0991	0.6321	0.455	2.0311	0.9683	1.3086	0.2716	1.0754	0.2709	0.6704	0.7154	2.7711	0.3722	1.2955
AL359644.1	0.0404	0.1453	0.0805	0.5543	0.3034	0.1964	0.0485	0.0278	0.3443	0.1524	0.2218	0.2379	0.0397	0.2459	0.1073	0.1283	0.355	0.5962	0.0262	0.0473	0.0844	0.3518	0.3863	0.0427	0.0777	0.1074	0.6173	0.0687	0.0233	0.1921	0	0	2.3765	0.1089	0.4544	0.0336	0.1447	0	0	0.0443	0	0.8086	0.591	0.031	0	0.0546	0.031	0.0682	0.0685
CLMAT3	0.167	0.4856	0.0712	0.2452	0.3222	0.0828	0.1144	0.164	0.3249	0.1798	0.0523	0.4035	0.0234	0.3264	0.1055	0.0757	0.2094	0.1988	0.108	0.251	0.0498	0.2767	0.0253	0.1007	0.2063	0.1267	0.1076	0.1823	0.1513	0	0.188	0.0733	0.02	0.1766	0.2681	0.3167	0.1423	0	0.0784	0.0785	0.0471	0.2201	0.1743	0	0.0151	0.1289	0.1278	0	0.0942
AC107050.1	0.3123	0.0748	0.1865	0.107	0	0.13	0.0375	0.1288	0	0.0785	0.137	0.1837	0	0	0.0552	0	0	0.04	0.4443	0	0	0	0	0	0.1201	0	0.0217	0	0	0	0	0.096	0.0524	0	0	0.0518	0.0745	0.0644	0	0	0	0.0961	0.0304	0	0.0395	0	0	0.1053	0
DM1-AS	1.8641	1.1162	1.9985	0.3686	1.5064	0.6469	0.3439	0.8871	2.4418	0.7207	1.7304	1.951	0.4221	0.654	1.268	0.9101	1.8883	0.6894	1.0665	4.3588	0.7486	2.0791	0.7611	1.0598	0.9648	1.9037	0.6717	0.6697	1.4881	0.8514	2.5836	1.5428	4.2139	0.4827	0.9917	4.0463	1.0266	1.8474	1.4923	1.6513	3.4006	2.0955	3.1438	0.33	0.9527	1.0651	2.1954	1.0278	1.4567
AC012456.2	0	0.1572	0	0	0	0	0.2361	0	0	0	0	0	0	0	0	0	0	0	0	0.6138	0.1371	0.1269	0	0	0	0	0	0	0	0.3117	0	0	0.2204	0	0.1135	0	0	0	0.2876	0.4318	0	0	0.1279	0	0	0.1773	0.1005	0	0.2222
AP001469.2	0.5664	0.6783	0	0.647	1.1334	0	0.1132	0.7787	0.9645	0	0.8285	1.8051	0	0.287	0.6678	0.5991	0.8288	0.121	0.6106	0.4415	0.9857	1.2775	0.2004	0	0	0.8355	0.131	0.4809	0.3266	0.4484	1.2756	0.8706	0.7926	0.8898	0.8161	0.6268	0.6759	0	1.241	2.6919	0.7462	1.7425	1.1958	0.5793	0.3584	0.51	1.8789	0.1592	0.4262
LINC02466	0.0546	0	0	0	0	0.4545	0	0.1125	0	0.0686	0	0	0.2499	0	0	0.3079	0	0	0	1.4461	0.114	0.1055	2.4909	0.1536	0.1049	0.0483	0.0694	0.4479	0.3041	0	0	0.1118	0.9774	0	0.0944	0	0.4992	0	2.1521	0.2793	0.0539	0.3637	0.0089	0.4046	0.6561	0	1.0861	0.8743	0
AC111182.2	0.1376	0.1648	0.0685	0	0	0.191	0.0413	0.0473	0.1172	0	0	0.0506	0.6077	0.3139	0.0609	0.0728	0.0755	0	0.1335	0	0	0	0.073	0	0.0661	0	0	0	0	4.4948	0	0	0.1156	0.0463	0.119	0	0	0	0	0	0	0.1059	0	0.1056	0.0871	0	0.0527	0	0.1165
INTS9-AS1	0	0.0672	0.0279	0	0.0842	0	0.0505	0	0	0.0705	0.0308	0.0825	0.1927	0.0426	0.0248	0.0593	0.0923	0.0539	0.0363	0	0.1172	0.0813	0	0	0.0809	0.0745	0.0389	0.1191	0.0647	0.0333	0.2527	0.1293	0.1884	0	0.0243	0.2794	0.0335	0.0289	0.2151	0.2461	0.194	0.1726	0.041	0.043	0.0533	0.0758	0.0215	0.0473	0.0317
AC079921.1	0.1002	0.3199	0.0499	0.8867	0.6263	0.139	0.0701	0.1721	0.7106	0.3776	0.3113	0.2701	0	0.3553	0.3395	0.2119	0.403	0.7276	0.0864	0.2927	0.122	0.1775	0.0709	0.0529	0.4011	0.2068	0.0579	0.3544	0.1829	0	0.188	0.4875	0.028	0.1573	0.1299	0.3186	0.1394	0.0172	0.2743	0.2929	0.1155	0.0514	0.1139	0.1793	0.0528	0.0902	0.0767	0.0563	0.4805
GUSBP11	1.0527	0.6247	1.6333	0.2925	0.5266	0.1514	0.2616	0.502	0.5329	0.3575	1.8311	1.8344	0.428	0.3605	0.5032	0.4113	1.0928	0.3404	0.7974	0.3548	0.5645	1.4209	0.2215	0.1802	0.8022	0.512	0.1415	0.5798	0.3991	1.4754	1.2282	0.9038	1.2661	0.5683	0.6969	1.5663	0.3395	0.1173	0.9766	1.4354	1.5088	1.6631	0.8225	0.1528	0.5881	0.4483	2.4394	0.6638	1.0223
LINC00630	0.5138	0.3769	0.3389	0.4292	0.2024	0.2675	0.1733	0.1987	0.35	0.46	0.5919	0.6802	0.1008	0.4004	0.2385	0.2786	0.3383	0.42	0.2451	0.4205	0.2347	0.3477	0.3886	0.0814	0.3643	0.3922	0.0691	0.3872	0.2296	0.3509	0.7739	0.77	1.0786	0.5405	0.5775	0.3891	0.2989	0.0861	0.4151	0.4861	0.6727	0.8793	0.3442	0.1872	0.3536	0.321	0.5409	0.3412	0.5872
AC091906.1	0.7533	0	0.5624	0.3227	0.8479	0.7842	0.2259	0	1.2827	0.7099	1.033	0.277	0	8.8753	0.333	0.3984	3.3066	0.9657	0.3654	0	0	0.7281	0	0.3977	0.181	0.6667	0	0.1599	0	0	0	0	0.1581	0	0.6512	0	1.3483	0	0.2063	0.6196	0	0	0.0918	0	0	0	0.1442	0	0
AC104662.1	0.1441	0	0	0	0	0	0	0	0	0	0	0.106	0	0.2191	0	0	0	0	0	0	0	0	0.153	0.1521	0	0.3826	0	0.1224	0	0.1711	0	0	0	0	0.2491	0.2392	0.1719	0	0.1579	0	0.1424	0	0.351	0	0	0.3892	0.1103	0.243	0
CFAP44-AS1	0.1106	0.0663	0.2754	0	0	0	0.0332	0.0761	0	0.0695	0	0.2848	0	0	0.2446	0.117	0.1214	0	0.1789	0.1294	0.1733	0.4278	0.0587	0	0.1064	0	0.0192	0.0939	0.0638	0.1314	0.1246	0.085	0.3716	0	0	0.4591	0.066	0	0.4848	0.2427	0.656	0	0.0539	0	0.21	0.2241	0.1694	0.1866	0
AC008771.1	0.5464	0.1636	0.6374	0.0585	0.0897	0.8473	0.2201	0.6162	0.1018	0.2789	0.2622	0.7974	0.1843	0.1038	0.1132	0.4425	0.2623	0.1368	0.7454	1.7167	1.141	0.7262	0.2809	0.5769	0.4842	0.544	0.234	1.4715	0.2855	0.2433	1.3267	0.8267	0.982	0.4311	0.31	0.914	0.7029	0.2552	0.4209	0.8052	1.2822	0.5909	0.391	0.3143	0.7671	1.3951	1.1437	0.1944	0.2024
AC005522.1	0	0	0.1618	0	0	0	0.0975	0	0	0	0	0.1195	0	0	0	0.3439	0	0	0	0	0	0.6285	0	0	0	0	0.1692	0.138	0	0	0.9152	0	0.6824	0	0	0	0	0	0.3561	0.3565	0.9637	0	0	0	0	0	0.6222	0	0
LINC02603	0.0836	0.0667	0.0555	0	0.1254	0.0387	0.0167	0.0192	0.0474	0.07	0.2445	0.1844	0.0547	0.1271	0.0985	0.0295	0	0.0179	0.0541	0	0.0291	0.2154	0.1774	0	0.241	0.1973	0.029	0.0946	0.0482	0	0.1569	0.0856	0.0936	0.0563	0.0482	0.185	0.0997	0	0.3052	0.1833	0.0275	0.0429	0.095	0.0214	0.0176	0.2257	0.1493	0	0.173
AL445309.1	0.1481	2.4383	0.6265	1.9665	1.2778	0.1028	0.222	0.2036	1.8282	0.5117	0.2437	0.9257	0	0.7317	0.2946	0.4307	2.1938	1.0679	0.1437	0.1298	0.0387	0.7157	0.0786	0	0.1423	0.0328	0.3854	0.0314	0.0213	0	0.2501	0.1707	0.4041	0.2991	0.7681	1.4133	0.0442	0	0.3244	0.1624	0.439	0.4556	0.9199	0.0284	0.1874	0.2	0.7085	0.0624	1.6715
MIR133A1HG	0.4171	0.6661	0.1133	1.3863	2.1058	0.0614	0.0455	0.0174	1.2915	0.2859	0.1248	0.344	0	1.2299	0.4024	0.2006	0.9017	1.0615	0.139	0.0296	0.0396	0.0733	0.0134	0.0267	0.0608	0.0224	0.0132	0.0322	0.0146	0	0.0142	0.0194	0.0955	0.034	0.0874	0.021	0.0302	0.0261	0.0415	0.0555	0	0.0972	0.0308	0.0194	0.024	0	0.0194	0	0
AC006017.1	0.4376	0.262	0.7624	0	0.1642	0.1519	0.0656	0.1504	0.3726	0.4124	0.8402	1.5288	0	0	0.2902	0.2315	0.1201	0	0.5661	0.5117	0.2285	2.9612	0.4646	0.4621	0.5258	0.1937	0.4556	1.2077	0.4415	0.2599	1.7249	0.3363	2.2047	0.1473	0.3783	0.8172	0.1306	0	1.678	1.0799	1.1892	0.8415	0.693	0.8393	0.4846	0.7388	0.67	0.5535	0.3087
AC099811.5	0.899	0.323	0.2685	0.7703	0.1349	0.8736	0.2156	0.2472	0.3062	0.9038	2.1699	0.3306	1.2349	0.1367	0.954	0.3804	0.592	3.285	0	0	0.1878	0.1738	0	0	0.0864	0.1591	0.0936	0.0763	0	0	0	0.2764	0.0755	0.0605	0.3886	0.0746	0.1073	0	0.0985	0.1972	0	0.5532	0.2628	0	0	0	0	0.2274	0.0507
AC012494.1	0.3546	0	0	0	0	0.1641	0	0	0	0	0	0	0	0	0	0	0	0	0	1.7964	0.1234	0.0571	0.1255	0.0624	0.0568	0.4184	0.0205	2.4587	0.3407	0.1404	0	0.545	0.4962	0.0398	0.1533	0	0	0	0.4532	0	0	0	0	0.4986	0.0748	0	1.0857	0	0
MFF-DT	0.1293	0.2294	0.2193	0.2543	0.1796	0.1163	0.1177	0.2995	0.1549	0.3069	0.1261	0.2747	0.1832	0.3421	0.1821	0.0709	0.2417	0.221	0.1456	0.1679	0.16	0.0972	0.1372	0.0708	0.2209	0.0932	0.0764	0.1342	0.127	0.1649	0.2642	0.3238	0.0844	0.2579	0.1863	0.2464	0.2171	0.0543	0.1836	0.2626	0.1088	0.1252	0.091	0.0257	0.2575	0.1099	0.2163	0.1453	0.1432
AL391840.3	1.9676	0.6821	1.3403	0.7986	1.7874	1.0781	0.4037	0.3915	0.9699	0.976	1.5338	2.0184	0	1.1808	0.5952	0.493	1.3638	0.7634	1.5071	1.0897	0.7029	1.1012	0.6046	0.328	1.1448	0.5041	0.0539	0.5276	0.3582	0.246	2.624	0.4775	0.4348	0.1394	1.1639	1.3322	0.3707	0.2135	0.4538	0.9086	2.9164	1.3541	1.0344	0.278	0.6881	0.7692	2.5369	0.1747	1.1982
AC011479.2	0.3409	0.4082	0.6787	0	0	0	0.2044	0.3515	0	0.6425	0.561	1.2535	0.3345	0	0	0.1803	0.3741	0	0.2205	0.1993	0	1.1533	0	0	0.8192	0.6034	0.2957	0.1447	0.4913	0.4048	0.3839	1.3099	1.5742	0.1148	0.4421	1.5561	0	0	1.6805	1.6824	0.8421	0.5244	1.4117	0	0.1079	1.8415	0.7829	0	0.5772
Z69666.1	0	0	0.3661	0.6301	0	0.0638	0.1102	0.1896	0	0	0	0.4056	0	0.2795	0	0.0972	0.4035	0	0.1784	0	0.192	0.0889	0.0976	0	0.1767	0	0.2552	0.1561	0	0	0.1035	0.1413	0.3859	0.2476	0.3974	1.2207	0	0.758	0	0.3025	0.4542	0.1414	1.6123	0	0.1163	0.1241	0.2815	0.155	0
AC011595.1	0	0	0.0973	0	0	0.0679	0	0	0	0	0	0	0	0	0	0	0.1073	0	0.1265	0	0.3063	0	0	0.1032	0.282	0	0.0339	0.1661	0.1128	0	0	0.3006	0	0.2633	0	0.2435	0.2334	0	0.3214	0.3217	0	0	0.1429	0	0	0	0	0	0
AL390195.2	2.0382	2.6153	3.2611	4.5529	2.4581	1.8693	0.8949	1.8014	4.2766	1.3721	3.8333	3.1855	0.5	2.0474	1.1908	1.0395	2.077	3.4298	1.2712	0.5106	0.4941	1.5832	0.3091	0.4227	1.0846	0.3221	0.3284	1.0199	0.2098	0.5619	1.2296	2.3497	0.4278	2.2054	0.6293	1.3594	0.4343	0.5252	0.957	1.8762	1.2947	0.8398	0.9931	0.4467	1.1055	0.5899	1.3932	0.6445	0.6779
AL596223.1	0	0	0	0	0	0	0.0457	0	0	0	0	0	0	0	0.1011	1.2088	0	0	0.0493	0	0.1989	0	0.1617	0	0.0732	0	0	0.0647	0.022	0.0905	0.0858	0	0.064	0.5129	0.0659	0	0	0	0	0	0	0	0.0186	0	0.0482	0.1029	0.1166	0	0.0215
AL157838.1	0.6769	0.3877	1.2598	1.0086	0.6183	0.143	0.1765	0.4855	0.0501	0.7766	1.2268	0.9307	0.2887	0.179	0.5725	0.716	0.872	0.8867	0.3617	0.7914	1.1985	5.2912	0.0625	0.3418	2.4328	0.6251	0.3778	2.5739	0.2715	0.4194	2.8832	0.9499	5.7573	1.5653	0.9159	3.4683	0.8428	0.8796	9.6719	3.0663	7.5898	6.6094	2.7673	0.5644	1.1546	0.9141	2.2529	0.7197	0.8803
KLF7-IT1	2.5855	1.8847	0.3357	2.8894	0.5061	0.5461	0.5393	0.3091	1.34	0.565	2.2199	0.9094	0	1.1963	0.2982	0.3567	0.7402	4.3958	0.5817	0	0	0.1087	1.3127	0	0.2161	0.597	0	0.2864	0.1296	0	0.3798	0.1728	0.1888	0.3027	0.1944	0.0933	1.0731	0	0.6158	0.3699	0.4443	0.3458	0.2191	0.6899	0.2134	0.9109	0.9466	2.1802	0.2538
AC103923.1	0.1799	0.1436	0	0.1027	0.09	0.1248	0.1079	0.2473	0.3063	0.0753	0	0.1764	0	0.1823	0	0.0634	0	0.2306	0.1163	0.0701	0	0.1159	0.1273	0.2532	0.5187	0.1592	0.0624	0.1527	0.242	0.1424	0.4727	1.106	0.2517	0.323	0.2074	0.1493	0.0715	0.0618	0.0657	0.3946	0.237	0.1845	0.2337	0.092	0.1897	0.162	0.2754	0.1011	0.203
PHC2-AS1	0	0.18	0.4488	0	0.451	0	0.0901	0.2066	0	0.1888	0.4946	0.221	0.4423	0.2285	0.5315	0	0	0.1927	0	1.0541	0.6276	0.581	0.9571	0.952	0.4333	0.399	0.2086	0.1276	1.8194	0.3569	0.8461	0	0.1262	0.2023	0.6496	0.6236	0.3586	0.1549	0.3292	0.6592	0.8909	0.4623	1.0982	0.3458	0.0951	1.4206	0.9203	0	0.6785
MACORIS	0.2122	0.5082	0.4225	0.7272	0.9554	0.2945	0.6362	1.3128	2.1681	1.5999	0	2.1848	0.6246	0.6452	0.7505	0.2245	1.3972	1.0882	0.6862	0	0.2216	0.2051	0	0.6721	3.0595	3.7561	0.3681	0.3604	0	0	0.239	0.3262	0.1782	0.8572	1.2841	0.3522	2.2788	0.4374	1.1623	0	0	0.6528	0	0	0.1343	0.8597	0.6498	0.5368	2.6347
AL591043.2	0.1099	0.0263	0.1751	0.0753	0.1649	0.1373	0	0.0755	0.0749	0.0276	0.1206	0.1455	0.1294	0.0334	0.0972	0.0465	0.0482	0.0141	0.0426	0.3084	0	0.3399	0.2567	0	0.0634	0.0195	0.0305	0.0747	0.0887	0.0522	0.099	0.0676	0.1107	0.1036	0.114	0.1459	0.4721	0.068	0.1204	0.0723	0.1303	0.3381	1.1565	0.0843	0.1808	0.0297	0.2187	0.1297	0.1613
AL391262.1	0	0	0	0	0	0	0	0	0	0	0	0.1096	0	0	0	0.1577	0	0	0	0	0.3113	0.1441	0.1582	0.1574	0.1433	0	0	0.5063	0	0	0.3357	0.2291	0	0	0	0.8659	0.3557	0	0.1633	0	0	0	0.2179	0	0.1886	0.2013	0	0	0.1682
AP000941.1	0.5305	0.2541	0.1584	0.3636	0.5573	0	0.2545	0.0729	0.3613	0.2666	1.5131	0.6242	0.1561	0.3226	0.3753	0	0.5239	0.4081	0	0.124	0.277	0.1538	0	0.112	0.6629	0.3756	0.0552	0.045	0.367	0.063	0.1792	1.2231	0.49	0.4286	0.2752	0.3962	0.1266	0	0	0.3491	0.0524	0.2448	0.2585	0.0814	0	0.1433	0.0406	0.0895	0.2695
AL031600.1	0.9042	0.4641	1.8004	0.4427	0.3877	0	0.1549	0.0888	0.44	0.3246	1.4172	2.3751	0.6337	0.7856	1.0281	1.6397	2.1264	0.0828	0.6684	1.8124	0.4047	5.6191	0.8228	0.1364	2.8559	2.1723	0.2689	0.8775	0.9682	2.7614	3.3458	3.574	2.1692	1.1306	1.2285	3.4308	0.6166	0	4.2454	4.392	7.2758	1.1923	1.4476	0.3964	1.0627	1.5701	5.5379	1.0893	1.8227
AC048382.1	0.217	0.1732	0.288	0	0	0.0502	0.0434	0.0994	0.2463	0	0.1587	0.3192	0	0	0.1919	0	0.3175	0.0927	0.2339	0.0846	0.0755	0.1398	0.1536	0.3055	0.1391	0.1921	0.1255	0.0614	0.0417	0.2577	0.4073	0	0.3037	0.3409	0.1251	0.3602	0.1726	0.1491	0.4754	0.3966	0.2144	0	0.4581	0	0.4119	0.2931	0.0554	0.305	0.0816
AC012568.1	1.404	0.3736	0.1553	0	0	2.3819	0.2806	0.5362	0	0	1.5403	0.6884	0	0	0.1379	0.165	0.1712	0	0.6054	0	0	0	0	0	0.15	0	0.0541	1.0597	0	0	0.527	0	0.262	0	0	0	0	0.3216	0.3418	0.1711	0	0	0.152	0	0	0	0.5971	0	0
AL161457.1	0.5695	1.3641	1.4579	2.6489	6.8379	0.0565	0.1464	0.2796	12.3308	0.3067	0.2678	0.9574	0	4.9477	1.295	1.7213	6.0715	1.669	0.1579	0	0.085	0.0786	0	0	0.1564	0.072	0	0.2073	0	0	0	0	0	0	0	0	0	0	0	0.1785	0	0	0	0	0.0515	0	0	0	0.0459
AC026771.1	0.1774	0	0	0	0	0	0	0.2439	0	0.4459	0.3893	0.1305	0	0	0	0.3754	0	0	0.1148	0.2074	0	0	0	0.1873	0.1705	0.3141	0.0616	0.452	0.1023	0	0	0.5454	1.0428	0	0.1534	0.7363	0	0	0.1944	0	1.7532	1.3646	0.4322	0	0	0	0.1358	0	0.3004
AC106820.6	0	0	0	0	0	0	0	0	0	0.0961	0	0.0562	0.3001	0	0	0	0.1678	0	0	0.0894	0	0.4435	0.2435	0.4036	0.0735	0.0677	0.0531	0.1298	0.1322	0.2724	0.0861	0	0.5136	0.0515	0	0.0635	0	0	0.0838	0.1677	0.1511	0.2352	0.2235	0.0587	0.0484	0.5163	0.0585	0	0.1295
AC004596.1	1.9523	0.501	2.2213	0.9558	0.2093	1.4518	0.669	3.451	0	1.7524	0.7649	3.5897	0.6841	0.424	1.1098	0.8851	0.9182	0.447	3.0667	1.1413	3.058	2.696	0.7402	0.8834	0.9383	1.3577	0.1452	1.5394	3.0552	1.3249	3.926	1.2861	1.0538	1.1267	0.4822	4.5138	1.6641	0.1437	4.2776	2.2942	2.4804	0.429	1.6986	2.1395	2.7356	0.9417	1.7081	1.2935	0.7084
AC026329.1	0.2316	0.6736	0.0659	0.4535	0.3228	0.0115	0.0099	0.0341	0.2254	0.1247	0.0544	0.292	0.2272	1.0563	0.1317	0.0875	0.2178	1.9618	0.0107	0	0.0173	0.064	0.0351	0.0175	0.2385	0.0439	0.0115	0.1545	0	0.0196	0	0.1271	0	0.0445	0	0	0	0.0512	0.0181	0.0544	0	0.0254	0.0403	0	0	0.0223	0.0633	0	0.0373
AC008543.3	0.15	0	1.045	0	0	0.1041	0	0	0	0.3769	0.4936	0.8823	0	0.684	0.7956	0.4759	0.1646	0.0961	0.194	0.1753	0.1566	1.7395	0	0.3167	0	0.1327	0.4683	0.1273	0	0	0.8444	0.2305	1.511	0.2019	0.3889	1.3691	0.5368	0.1546	0.9857	0.1645	1.3336	0.692	1.169	0	0	0.4051	0.9184	0	0
AC108477.2	0	0	0.762	0	0	0	0.3672	0.1052	0	0.3847	0	0	0.1502	0	0	1.2954	0	0	0.099	1.6108	0	0.8878	3.7375	0	0.1471	0.4065	0.3718	2.2097	0.6178	0	0.1724	0	0.5141	0.2061	0.1323	0.2541	0.548	0.3156	0.5031	0.3358	0.3025	0.2355	0.3729	2.3485	0	0	0.8203	0	0.2592
AC105137.2	0.449	0.3585	1.4899	0	0.2246	0.3116	0.1795	0.5658	0	0.3761	0	0.3852	0.9544	0.4551	0.1323	0.3958	0.3285	0	0.242	0.175	0.3907	1.519	0	0.158	0.2877	0.3974	0.3635	0.7625	0.604	0.1777	1.601	3.4505	0.1257	0.6045	0.2588	1.4905	0.7143	1.5425	1.6395	0.8207	0.7394	1.036	1.276	0.287	0.8997	2.5265	1.7758	0.4417	0.2112
LINC01585	0.049	0	0.2437	0.1678	0.1469	0	0.0294	0.0337	0.0834	0.0615	0	0.108	0.048	0	0.0866	0.1036	0	0.0314	0.19	0.0572	0.1534	0	0	0.1034	0.0471	0.0867	0	0.1247	0	0.2907	0.1103	0.1505	0.0411	0.0989	0.0423	0.4876	0.1168	0.2523	0.0536	0.1611	0	0.0753	0.2624	0	0.1859	0.1322	0.075	0.1651	0.1105
AC123768.2	0.3655	0.1459	0.1617	0	0.4267	0.1127	0.1218	0.0558	0.0692	0.1531	0	0.8961	0.1992	0.247	0.1796	0.1718	0.1783	0.2343	0.1576	0.095	0.0424	0.0393	0.0431	0.0429	0.1562	0.0719	0.0141	0.069	0	0.1447	0.0915	0.3121	0.0341	0.2461	0.0351	0.1011	0.0969	0.0419	0.0445	0.2673	0.0803	0.1874	0.1583	0	0.257	0.0548	0.1244	0.0685	0.2292
RNF139-AS1	0.3073	0.4188	0.865	0.1089	0.2703	0.103	0.3113	0.5973	0.2887	0.7323	0.8718	0.7559	0.4574	0.3222	0.4872	0.4708	0.593	0.0679	0.9252	1.6353	0.5975	1.352	0.7874	0.4923	0.7843	1.4349	0.2868	0.8278	0.6353	0.8305	1.1097	1.5147	0.6761	0.8846	1.1817	1.5038	0.9356	0.4587	1.4162	1.2435	1.3611	1.7277	1.9566	0.6421	1.5757	1.3309	1.5899	0.5272	0.9389
AC080188.1	0.6669	0.7987	0.2656	1.3714	0.8008	0.5555	0.16	0.2751	0.6814	0.8381	0	0.0981	0.2618	0.8112	0.5898	0.2822	0.2928	0.9406	0.949	0.3119	0	0.2579	0	0.1408	0.5129	0.3542	0	0.1133	0	0	0	0.4101	0	0.0898	0.346	0.1107	0.1592	0	0.4384	0	0	0.2052	0.065	0	0	0.3603	0.1021	0	0.2259
LINC00456	0.0628	0.0376	0.4061	0	0	0.3049	0.0282	0.2049	0	0.3154	0.1033	0.15	0.1078	0	0.0139	0.083	0.0172	0	0.3247	0	1.7202	0.3943	0	0.2982	0.0905	0	0.0653	0.6794	0.1538	13.1733	0.1767	0.0723	0.079	0.0106	4.2727	0.0521	0.4119	0.0809	0	0.7399	0.6201	0	0.2752	0	0.3574	0.7204	1.8377	0	0.0177
AC008119.1	0.1233	0.0369	0.307	0	0.2314	0.0214	0.037	0.1484	0.2625	0.31	0.3721	0.4082	0	0.1406	0.1363	0.2935	0.1354	0.1186	0.1396	0.3244	0.3864	0.3279	0.0327	0	0.0889	0.191	0.107	0.0785	0	0.1099	0.2431	0.5687	0.3883	0.1868	0.3465	0.3839	0.0368	0.0318	1.6214	0.6763	1.0664	0.2372	0.3455	0.1419	0.2732	0.2082	0.4485	0.182	0.261
LINC01146	0.0079	0.019	0	0	0.0119	0.011	0.0095	0.0164	0	0.0399	0.0087	0	0.1557	0	0.1263	0.0084	0.0958	0.0102	0.0462	0.0464	0	0.046	0.0084	0.0921	0.0381	0.1545	0.0028	0.0067	0.0046	0	0.0804	0.0366	0.3064	0.1923	0.1303	0.079	0.0663	0.0082	0.1651	0.0087	0	0.0122	0.0348	0.0061	0.01	0.2464	0.0243	0.1672	0.497
MCM3AP-AS1	0.6244	0.5543	0.7679	0.3399	0.4631	0.1734	0.2247	0.4191	0.4253	0.6277	0.6447	1.0806	0.2379	0.4579	0.4872	0.3652	0.4757	0.292	0.4989	1.2969	0.4296	1.5126	0.2807	0.4033	0.5932	0.3771	0.2447	0.4117	0.3473	1.4046	0.819	0.9485	1.2645	0.7221	0.8256	1.3779	0.7539	0.0984	0.7645	1.5711	0.9727	2.0115	0.6156	0.5353	0.6834	0.8632	2.9975	0.5885	0.5017
SOCAR	0.1638	0.1962	0	0.1403	0	0	0.0491	0.0563	0	0.4117	0	0	1.2858	0.1245	1.4485	0	0.2696	0	0.053	0.1915	0.2566	0.2375	0.6086	0.173	0.7873	1.2323	0.0853	0	0.5194	0	0.0922	0.2518	0	0.7168	0.7081	0.2039	0.8796	0.5909	0.2692	0	0.1619	0.378	0.2394	0.1257	0.0518	0.5531	0.0627	0.9669	0.7858
AF129075.3	2.4174	1.6888	5.7158	0.863	1.3605	0.6991	1.9933	1.731	1.5437	0.886	14.034	3.9263	1.5813	0.6125	3.0284	2.6637	2.6529	1.6788	4.365	1.7665	1.157	8.6656	0.6416	1.2762	1.3555	1.9613	1.0485	1.8817	2.4971	4.1868	5.3312	0.7741	6.8505	1.9666	3.4833	7.6911	1.0818	0.1038	6.6208	6.1865	8.6593	7.1275	5.9872	0.7727	3.1233	4.2171	9.5617	2.718	1.6486
AL080317.2	0.3072	0.2248	0.8494	0.3216	0.6146	0.1658	0.2456	0.4927	0.2906	0.4717	0.4493	0.6526	0.1172	0.3113	0.5432	0.5776	0.412	0.1969	0.2318	0.399	0.3029	1.2041	0.471	0.2342	0.5249	0.74	0.2191	0.7679	0.5116	2.3102	1.153	0.8131	0.702	0.3447	0.8556	1.1188	0.733	0.1055	0.8225	0.2994	0.725	0.6825	1.1307	0.4581	0.3671	0.5761	1.1234	0.4173	0.7416
ZRANB2-AS2	0.2574	0.1245	0.1675	0.1781	0.2006	0.1889	0.0326	0.0374	0.1264	0.1741	0.1249	0.2148	0.0486	0.1053	0.0744	0.0524	0.1847	0.1523	0.1441	0.162	0.031	0.0765	0.0158	0.0261	0.0714	0.0526	0.0309	0.0714	0.0885	0.0705	0.1449	0.0989	0.2452	0.0533	0.077	0.1314	0.1299	0.0357	0.0488	0.0869	0.0734	0.1142	0.0651	0.0645	0.094	0.0535	0.053	0.0835	0.0363
SDK1-AS1	0.4499	4.4898	1.4183	2.4412	5.2889	0.6765	0.2248	0.5154	5.6181	1.5075	0.9048	0.6617	1.6921	5.4717	0.7956	0.2379	3.8674	2.5956	0.1455	0.526	0.0783	0.2899	0	0.2375	0.1441	0.3318	0.1821	0	0	0.089	0	0.6915	0.2518	0.4543	0.7779	0	0.1789	0	0.1643	0	0.2964	0.346	0.5845	0.0575	0	0	0	0.0632	0.1693
LINC02773	0.1061	0.2541	0	0.6363	0.2388	0.0736	0.2227	0.0365	0.1807	0.0667	0.1164	0.1561	0.4164	0.3226	0.8913	0.0561	0	0.5781	0.2402	0.124	0.1662	0.1538	0	0.3361	0.102	0.6573	0.0736	0.045	0.0306	0	0.1195	0.1631	0.0445	0.2143	0.321	0.1321	0.1899	0.2734	0.1743	0	0.0524	0	0	0.0407	0.0671	0.3582	0	0.0895	0.6287
AC016583.2	0.1346	0.1433	0.0893	0.2819	0.1347	0.0726	0.0359	0.1131	0.1019	0.6577	0.0656	0.3409	0.2201	0.4092	0.476	0.0633	0.1313	0.0671	0.1064	0.035	0.0937	0.0867	0.0159	0.0947	0.0719	0.0926	0.0104	0.0127	0.0431	0.0355	0.0337	0.023	0	0.292	0.0646	0.0372	0.0357	0	0.1802	0	0.0296	0.046	0.0073	0.1032	0.0189	0.0202	0.0916	0.0504	0.6414
AL355574.1	3.2471	2.3122	3.4074	2.4061	2.7659	1.1573	2.2103	2.0511	3.2878	2.757	1.5405	4.1308	2.411	3.0688	1.6297	1.2997	2.6004	1.4627	1.0785	7.5929	2.4743	6.5322	6.1487	0.9266	1.2654	3.1847	0.8831	3.875	2.1251	5.6281	2.866	10.5218	5.0107	1.2999	2.5038	0.9469	1.2567	2.1709	3.2688	1.6363	2.6883	1.485	3.4634	1.683	2.6101	2.0149	8.6668	1.3321	5.2008
LINC01150	0.3968	0.4752	0.5079	0.4856	0.3403	0.2754	0.034	0.1559	0.6757	0.7123	0.2487	0.7504	0.3893	0.6894	1.0526	0.06	0.3732	0.3634	0.5866	0.1325	0.0592	0.6575	0	0.4189	0.7628	0.5017	0.0197	0.2407	0.0654	0.0673	0.0638	0.1743	0.0476	0.9541	0.392	0.1882	0.5411	0.3505	0.4968	0.0622	0.112	0.0872	0.0552	0.087	0.0359	0.4593	0.0434	0.3346	1.4716
AL133476.1	0	2.66	0	6.0897	11.6672	0.0771	0	0.1527	4.3497	0.1396	0.1218	0.3267	0.109	1.8573	0.7856	0.4699	4.6313	5.6954	0.1437	0	0	0.2147	0	1.0553	1.4945	1.2778	0.1156	0.3772	0	0	0	0.1707	0	0.3739	0	0	0.1325	0.1145	0.6083	0.4872	0	0.1708	0	0	0	0	0.085	0	0.9402
AC004882.3	0.3791	0	0.4717	0	0	0	0.341	0.0651	0.1614	0.3572	0.7277	0.3485	0.186	0	0	0.2005	0	0	0.3065	0.2216	0.2969	0.8244	0.3018	0.1001	0.0911	0	0.3288	1.3679	0.1093	0.2251	0.4269	0.2913	0.9548	0.1276	0.4096	0.4719	0.3392	0	1.142	0.3118	1.4046	0.2915	0.4617	0.0727	0.2998	0	1.1607	0	0.0535
MKLN1-AS	1.5343	1.2862	4.7267	0.9786	1.7142	2.5971	0.777	1.3418	1.2483	1.3282	1.3747	2.8525	0.9367	1.8013	1.3718	0.5861	1.4874	1.2896	2.1612	0.7873	1.7891	1.5903	1.7102	0.756	1.2373	0.9506	0.2573	1.3752	0.4423	0.4049	2.0062	1.2316	2.1042	0.6715	4.5911	0.7782	1.658	0.6589	0.7937	0.589	0.497	3.2257	0.5607	2.2689	0.8469	1.3124	1.6118	1.0351	0.8996
LINC00161	1.2695	0.4054	0	0.5801	0.5081	1.0573	0.3045	0.2909	0.1441	0.4254	5.8495	0.5602	0.3322	0.2573	0.3742	0.1791	0.9288	0.0543	0.3832	0	0.2651	0.4091	0	0	0	0	0.0881	0.5031	0.1464	0	0	0.1301	0.0711	0.057	0.2927	0.0702	0	0	0.2781	0	0	0.1302	0.4123	0	0	0	0.1296	0	0.1433
AC078852.2	0	0	0.1391	0	0	0	0	0.096	0	0	0	0.2055	0	0	0	0	0	0	0.0904	0.1634	0	0.6753	0	0.1475	0	0.1237	0	0.8305	0.1611	0.3319	0	0	0.8212	0.0941	0.1208	0.9277	0.3334	0.864	0.4592	0.3065	0.6903	0.2149	0.1361	0	0.1768	0.1887	0.3209	0.5891	0.0789
AL117350.1	0.2301	0	0	0	0.1727	0	0.207	0.0791	0.1959	0	0.6311	0.5923	0.1129	0	0.1017	0.1217	0	0.2213	0.0744	0.4035	0	0.6673	0	0.1215	0	0	0	0.6838	0	0	0.2591	0.5305	0.3864	0.0775	0.4973	0.4774	0	0.1186	0.126	0.3785	0.6821	0	0.0561	0.0883	0.1456	0.3108	0.0881	0	0.1948
AL162390.1	0.2364	0.4246	0.1765	0.1013	0.0887	0.3691	0.1772	0	0	0.0743	0.0648	0.2173	0.5798	0.0898	0.209	0.1875	0.3243	0.1136	0.4969	0	0.3085	0.1714	0.3764	0	0.1704	0.0523	0.164	0.3512	0.3748	0	0.1996	0.6358	0.0992	0.3979	0	0.1471	0	0.0609	0.3237	0.0648	0	0.0909	0.4031	0	0.0748	0	0.1357	0.2492	0
AC018766.1	1.0649	0	0.6058	1.8248	0.2283	0.3168	0.1825	0.2091	0.2591	0.5735	1.5021	0.4475	1.1941	0	0.269	0	1.5026	0.3901	0.492	0.3557	0.3177	3.3823	0.1615	0.1606	1.0236	0.9425	0.4751	1.5501	1.7542	0.9033	0.5139	0.2338	2.0437	0.3073	0.263	0.7576	0.1815	0	0.8333	1.6685	2.1046	1.6381	1.4083	0	0.4813	0.8218	3.2609	0	0.1717
AC011379.1	0.7302	0.0875	0.0727	0	0	0.4392	0.0292	0.1339	0.0829	0.0612	0.3204	1.9334	0.1194	0.037	0.2798	0	0.374	0.0312	0.9131	0	0.0508	0.1176	0.0775	0	0	0.0431	0.0253	0.0207	0.014	0	0.0822	0.1497	0.1431	0.0328	0.0421	0.101	0	0.1505	0.0533	0	0.0962	0.0749	0.1186	0	0	0.0986	0.0373	0	0.0275
AL117344.2	0.1728	0.2529	0.669	0.1316	0.1729	0.04	0.0576	0.0924	0.0327	0.0965	0.2106	0.6213	0.0188	0.2043	0.1358	0.0203	0.1264	0.0492	0.1614	0.3143	0.1804	0.5382	0.0204	0.0405	0.1846	0.1869	0.1133	0.0652	0.0664	0.0228	0.8432	0.5017	0.0484	0.168	0.1494	0.972	0.0687	0.2968	0.2103	0.2948	0.4933	0.0886	0.5987	0.0442	0.2187	0.2334	0.4409	0.0162	0.8344
AL109741.1	0.5481	9.8463	0.9095	1.8785	3.2905	0.2536	1.9722	1.0047	0.9334	5.7398	2.2049	1.3437	1.9719	3.3333	4.2006	0.5798	3.8096	8.0816	1.4181	0.6408	1.3355	0.1766	0.194	1.1575	1.405	0.8085	0.8242	0.7757	1.1587	0.8679	0.4115	0	0.6136	1.9682	0.3159	0.6066	1.3081	0.1883	0.4003	0.8015	1.2638	0.2811	0.3561	2.2424	0.5781	1.4805	0.5595	0.6163	0.9281
AC034139.1	0.3508	1.4938	0.7373	1.4694	1.053	0.0541	0.0467	0.6966	2.5223	0.7347	0.2993	1.1754	0	1.4815	0.4826	0.2886	0.6844	1.7741	0.4034	0.1823	0.1221	0.6782	0	0.0412	1.0491	0.3105	0.0676	0.2317	0.2023	0.0926	0.7023	0.1797	0.6218	0.3674	2.123	0.2912	0.2326	0	0.0854	0.855	0.8088	0.8394	0.1709	0.1196	0.3947	0	0.2387	0	0.176
AL160314.2	0.1131	0.1897	0.2478	0.1551	0.1019	0.0628	0.0271	0.14	0.2312	0.1706	0.0248	0.1664	0.1998	0.0344	0.1	0.0718	0.3477	0.0435	0.1903	0.1587	0.0945	0.2844	0.1441	0.3106	0.0435	0.1001	0.157	0.1537	0.3001	0.1612	0.4077	0.313	0.095	0.0457	0.1565	0.5071	0.054	0.1166	0.3966	0.1241	0.246	0.1044	0.3418	0.0174	0.4439	0.1528	0.1039	0.0191	0.2682
GS1-594A7.3	0	0	0	0	0	0	0	0	0	0	0	0	0	0	0	0	0	0	0.3319	0	0.9376	0	0	0	0	0	0	0.4357	0	0.1523	0	3.7463	0	0	0	0	0.3061	0.1322	0.1405	0	0	0	0	0	0	0	1.3748	0	0
NCBP2-AS1	0.9171	0.1569	0.5217	0	0.5899	0	0.7857	0.4503	0	0.8232	0.8624	0.2891	0	0.1992	0.2317	0.4158	0.1438	0.168	0.2542	1.2254	1.2313	2.153	0.2782	0	0.8816	0.4638	0.3637	0.2225	0.2266	0.3112	1.3279	1.0069	4.9503	0.3528	0.3398	0.9786	0.3127	0	3.0141	1.1495	1.9419	1.2092	1.4682	0.1005	0.2487	1.0617	0.4012	0.3314	0.5176
AC002480.1	0.1817	0.979	0.0603	0.4669	0.0909	0	0.1816	0.2081	0.0516	0.1141	0.3986	0.1781	1.0991	0.0921	0.9103	0.1922	0.6645	2.0185	0.1958	0.0354	0.0632	0.0293	0	0.1279	0.1164	4.6894	0.0525	0.0257	0.0175	1.2225	0.1023	0.2327	0	2.4053	0.0262	0.0251	0.0361	0	0.0332	0.0332	0.0299	0	0.0295	0.0464	0	0.2044	0.0927	0.0511	0.2563
CCDC183-AS1	1.2035	0.4435	2.212	0.1586	0.4168	0.4284	0.2961	0.5728	0.4204	0.4653	1.0495	2.5874	0.6661	0.0938	0.4639	0.6529	0.3387	0.3561	1.1976	3.139	1.1278	3.4901	1.9983	0.4887	0.8602	0.2731	0.182	0.7599	0.1423	0.6963	1.0773	0.9961	1.0623	0.3948	1.0672	0.4098	0.847	0.4771	0.6085	1.2861	7.6844	0.5222	2.4508	0.3314	0.7421	0.9586	2.0081	0.1822	1.2018
AC107959.1	1.2237	2.8751	1.2646	3.1353	3.2357	0.3802	0.3145	0.7691	2.7983	1.3912	0.9589	1.7142	1.1206	3.2601	0.9584	0.4315	3.0055	2.5476	0.7312	0.5041	0.2677	0.1802	0.334	0.4799	0.4145	1.0418	0.0647	0.188	0.262	0.1107	0.1969	0.1433	1.047	1.0985	0.4332	0.1838	0.3477	0.1802	0.4213	0.4474	0.1843	0	0.318	0.1341	0.0737	0.2991	0.2052	0.3931	0.7235
AP006259.1	0	0.1572	0	0.2249	0	0.1822	0	0	0	0	0.144	0.0965	0.1288	0	0	0.1388	0.2881	0	0	0	0	0	0	0	0	0	0	0	0.0757	0	0	0	0	0.0884	0.1135	0	0	0	0.1438	0	0	0	0	0	0	0.1773	0	0	0
AC021491.4	0.6296	0.0685	0.1994	0	0.0859	0.715	0.1373	0.3147	0	0.2517	1.5069	0.9471	0.3931	0	0.4302	0	0.1256	0.055	0.3147	0.1004	0.6873	1.1618	0.0608	0.8158	0.11	0.2786	0.9433	0.3888	0.7919	0.102	0.3223	0.3959	3.1476	1.3487	2.5977	0.4275	1.0586	0.7964	0.1254	0.4394	2.0077	0.5723	1.45	0.022	0.833	0.5411	0.2191	0	0.0162
AC009093.6	1.4646	0.6378	0.3977	1.5971	0.5995	0.2772	0.3194	0.7322	0.907	0.1673	1.6068	1.371	2.6128	1.417	2.2371	0	2.1918	1.2803	0.9473	0.3113	0.139	0.3861	0.2827	1.1247	1.6638	0.8249	0.6006	0	0.1535	0.1581	0.7497	0.2047	0	0.3586	0.1151	1.4366	0.1589	1.5096	0.1459	0.146	0.1316	0.4096	0.1297	0.1021	0.337	1.0789	0.6116	0.7859	0.3006
AL441992.1	4.3312	4.0524	6.8721	1.1597	2.2345	9.7697	4.7076	4.9312	1.8439	11.0554	3.2668	5.7736	15.6706	5.3502	10.8916	7.0156	6.2386	1.5618	9.7173	15.1918	12.8615	11.5136	48.2772	7.5742	4.2935	35.6992	2.8649	19.6532	10.1447	31.6661	9.9074	43.4815	8.978	19.2277	8.7762	5.0551	12.9209	5.1617	3.5587	8.61	6.0186	3.3313	4.4843	4.1531	5.9099	16.0863	17.5113	22.3702	11.6114
NDUFA6-DT	1.1032	1.4059	1.2532	1.0906	1.316	0.3239	0.5513	0.875	1.132	0.9064	0.9	1.9972	0.6383	1.0751	0.7379	0.8229	1.102	0.8432	1.5643	0.5622	1.0781	1.1074	0.9309	0.4181	1.1556	0.313	0.2797	1.0088	0.3425	0.4703	1.099	1.8914	1.0213	0.8284	0.3913	1.0095	0.4557	0.3061	1.0691	1.7529	1.1181	0.5657	0.9647	0.1627	0.9845	0.6495	1.1044	0.2147	0.7424
AC138207.4	1.4629	1.3803	1.2357	0.7596	0.8649	0.7999	0.8507	1.3408	0.6794	1.1141	1.4103	1.9562	1.0874	1.2131	2.0776	1.4536	1.2162	0.2842	1.5196	3.0579	1.6664	1.5426	1.9764	0.7021	1.534	3.5704	1.3998	1.7691	0.7156	4.6854	1.4976	1.8397	1.7866	2.3578	1.6863	2.2811	2.3804	0.3198	6.4589	1.2155	2.8472	1.6366	1.5119	3.9445	1.3465	1.6165	1.8665	4.1866	4.6035
STARD13-IT1	0.3258	0.1951	0	0	0	0	0.0977	0	0	0.2047	1.9658	0.3594	0	0	0.144	0	0.1788	0.731	0.1054	0	0	0	0	0	0.1566	0.1442	0.0565	0	0	0.3869	0	0	0	0	0	0	0	0.1679	0	0	0	0	0	0	0.1031	0.22	0	0	0
LNX1-AS2	0.332	0.0994	0.9917	0	0	0.5761	0	0.5706	0	0	0.3643	0.9158	0.2443	0	0.0734	0	0	0	0.5906	0.1941	0.9535	0.5617	0	0.5259	0.7181	0	0.1152	0.141	0.1914	0.7887	1.4022	0.5104	0.1394	0	0.1435	0.3445	0.9906	0.0856	0	0.7284	0.3281	0.3831	0.0809	0.0637	0.2626	0.7848	0.699	0.07	0.4685
ODF2-AS1	0.7236	0.2167	0	0	0	0	0.3255	0	0	0	0.1985	0.6653	0	0	0.16	0	0	0	0.234	0.6345	0.1889	0	0.192	0	0.1739	0.3202	0.2511	0	0.2086	0.2148	0.6112	0.2781	0.6076	0	0	0.1501	0	0	0.5946	0	0	1.1132	0.7051	0.4163	0.1145	0.4887	0.1385	0	0
AC012459.1	0.541	0.216	0.5794	0.1264	0.1353	0.1365	0.0737	0.1409	0.0279	0.1442	4.065	1.2721	0.1367	0.0499	0.4639	0.1301	0.2339	0.0841	0.6734	0.1438	0.1798	0.4834	0.1653	0.225	1.3553	0.3845	0.091	0.0975	0.1229	0.0292	0.8401	0.189	2.003	0.2704	0.8505	0.449	0.0685	0.1098	0.3862	1.1598	1.1584	0.5296	1.0185	0.1132	0.1401	0.6864	0.2134	0.2558	0.2313
AC020910.2	0	0	0	0	0	0	0	0	0	0.224	0	0.5245	0	0	0	0	0	0	0	0	0	0	0	0	0	0	0	0	0	0	0	0.274	0.2994	0	0	0	0	0.1838	0	0	0	0	0	0	0	0.4816	0.4095	0.1503	0.1006
AC090587.1	0.5589	1.3386	0.6955	0.9577	1.6775	0.1939	1.0054	1.8248	0	1.229	0.6131	1.6441	0.2742	3.3986	0.4942	0.8868	0.46	1.8809	0.994	0.4901	0.7295	0.8103	0.445	0.1475	2.4174	1.1129	0	0.1186	0.1611	0.1659	2.3601	0.859	0.3519	0.9407	1.3287	0	0.1667	0	0.3061	0.3065	0.4142	0.2149	0.1361	1.1789	0.3537	1.1322	0.9626	0.2356	1.7348
AC092809.2	0.2802	0.5369	0.0558	0.2881	1.2615	0.1945	0.2352	0.3467	0.5725	0.6337	0.4303	0.2061	0.11	0.8519	0.2973	0.2371	0.4305	0.1796	0.2175	0	0	0.2167	0	0	0.0539	0.0992	0.0583	0.3331	0.1292	0.2662	0.3786	0	0.1882	0.1886	0.436	0	0.0669	0	0.6753	0	0.1107	0.1724	0	0	0.0355	0.227	0.0858	0.0473	0.506
AC011477.2	1.2789	3.2821	12.9143	0.3131	2.4679	3.4238	0.5478	6.5309	2.8002	4.1326	1.0022	6.9875	1.6134	2.5	3.5544	0.9663	1.4035	0.3514	4.0179	4.9131	4.9604	8.4774	0.9698	3.4724	5.0932	1.6171	4.3745	5.8954	5.3723	3.6887	15.2254	3.0892	10.1249	2.5832	16.1116	9.25	3.4883	3.3896	12.6099	7.2139	19.6789	13.4906	5.3411	0.1402	5.3184	6.4156	10.4903	0.6163	4.6403
AC073046.3	0.8003	0.4108	0.4553	0.1959	0	0.2381	0.0686	0.393	0	0.431	0.2509	0.5886	0.1122	0.3476	0.2022	0.3628	0.2509	0	0.4437	0.401	0	1.7683	0.2427	0	0.3297	0.3036	0.1984	0.0971	0.1978	0	0.6438	1.5817	2.688	0.3849	0.1977	2.5621	0.2729	0	1.3778	0.7524	0.6779	0.7035	1.7826	0.2631	0	0.1544	0.7877	0	0.2581
AL136984.1	0.1945	0.1397	0.1549	0.0667	0.1751	0	0.0233	0.0535	0.1325	0.1466	0.0853	0.2002	0.0382	0.0591	0.0344	0.0823	0.0854	0.0748	0.0755	0.091	0.1625	0.0752	0.0413	0	0	0.0689	0	0.033	0.0224	0.0462	0.0438	0.0598	0.2286	0	0.1345	0.0968	0	0	0.0426	0.128	0.1922	0.0598	0.0948	0.0298	0.0492	0.2101	0.0298	0	0.022
AC011453.1	0.0658	0	0.2292	0	0.0494	0.1141	0.0394	0	0.056	0	0.0361	0.0484	0	0	0.0291	0	0	0	0.1702	0.0769	0.0687	0.0636	0.1047	0.3472	0.0632	0.0873	0.0342	1.4241	0	64.323	0.0741	0.1516	6.047	0	0.199	0.2456	0.3139	0.1695	0	0.1082	0.1625	0.2529	0.737	0.0757	0	0.3553	0.0755	0.0555	0
AC037487.1	0.0595	0.1069	0.1481	0	0	0.0413	0	0.0614	0	0	0.0327	0.2627	0.0292	0.0452	0.0263	0	0.0327	0	0.1155	0	0	0.3452	0	0.1885	0.1144	0	0.1446	0.3791	0.0515	0.1414	0.1005	0.183	0.075	0.0601	0.0257	0.3952	0.071	0	0.3913	0.1632	0.3529	0.0458	0.0725	0.0457	0.0377	0.0402	0.4785	0.0251	0.0672
AC091849.2	0.6384	0.1274	0.8474	0.1823	1.1178	0.0738	0.0638	0.0731	0.5436	0.4011	0.3502	0.313	0.7308	0.8088	0.4704	0.1126	0.1168	0.2046	0.3441	0	0	0.4114	0	0	0	0.0942	0.0738	0.2711	0	0	0	0	1.9655	0.1433	0.368	0	0	0	0	0	0.1051	0.6547	0.0518	0	0	0	0	0	0
AP000487.2	0	0	0	0	0	0	0.1121	0	0.3182	0	0.205	0.2749	0	0	0	0	0	0	0.1209	0	0	0.3613	0	0.1973	0	0	0	0.1587	0.1077	0	0.2104	0	0	0.1258	0.1616	0.3102	0.446	0.1926	0.4095	0.205	1.2926	0	0.1821	0	0.2365	0	0.4292	0.1576	0.1055
AL031429.2	0.2269	1.4946	0.2259	1.9441	2.8946	0	0	0.3899	2.1252	0.4277	0.6223	0	1.4471	3.9672	0.4013	0.24	1.2451	3.5637	1.1007	0.6632	0	0.2193	0.1204	0.4792	3.1626	0.2008	0	0	0.0654	0.5389	0	0	0	0.2292	0.3923	0.2825	0.4061	0	0.4972	0.2489	0	0.349	0.1106	0	0.0718	0.1532	0.1737	0	0.1281
SEC24B-AS1	0.5525	0.3997	0.7448	0.1183	0.4664	0.2636	0.1933	0.4193	0.294	0.4195	0.3409	0.6095	0.3501	0.315	0.3766	0.1826	0.48	0.2656	0.3722	0.9286	0.4327	1.057	0.4521	0.3889	0.3762	0.3464	0.1078	0.8894	0.6503	0.1914	1.2314	1.4154	0.6862	0.4805	0.3582	1.2897	1.4834	0.3084	0.7187	1.073	0.364	0.2833	0.7795	0.0883	0.7575	0.6218	0.6785	0.2815	0.4093
AP005432.1	0.0845	0	0.1262	0	0	0.044	0.038	0.029	0	0.823	0	0.1554	0.2073	0.0321	0	0.1341	0.0464	0	0.0273	0	0.1765	1.2662	0.0449	0.0669	0.0406	0.0374	0.2493	0.7535	0.6943	0	0.0952	0.1624	0.816	0.1565	0.1461	0.1929	0.2269	0.0653	0.1157	0.0927	0.1461	0.325	0.7309	0.0486	0.0535	0.4566	0.0162	0.0356	0.0954
MAP3K5-AS1	0.8181	0.3266	1.5384	0.1558	0.2729	1.0094	0.1635	0.8748	0.1548	0.1142	0.1995	0.6686	1.0703	0.1382	0.9646	0.5769	0.5985	0.4079	0.8231	0.8502	0.2848	1.5817	1.158	0.7678	0.3495	0.9655	2.6496	0.2316	0.1048	0	0.4095	1.1178	1.6791	0.6732	0.8645	2.037	1.3017	6.371	0.3983	0.0997	1.6168	0.9788	0.6201	0.4881	0.8628	0.6138	1.6006	0.9198	0.4104
LINC02042	0	0	0	0	0	0	0	0.0501	0	0.1373	0	0.0268	0.0357	0	0	0.0385	0	0.0233	0	0	0	0	12.1381	0	0.105	0.0645	0	0.0928	0	0	0	0	0.0306	0	0	0.0907	0	0	0.0399	0	0	0.112	0.0532	0.1397	0.023	0	0.4182	0.2457	0
AC110792.2	0.0456	0.0546	0.0454	0.0782	0.0685	0.0317	0	0	0	0.0573	0.05	0.0336	0	0	0.0403	0.0483	0.1502	0.117	0.0885	0.0533	0	0	0.0484	0.0963	0	0	0	0	0	0.0542	0.0514	0	0.0383	0	0	0.1136	0	0.1411	0.05	0.05	0.0902	0	0.0222	0	0	0	0.0349	0	0
AL021368.2	0.8392	1.2522	1.3285	1.0609	1.5073	0.1337	0.1815	0.3783	2.0148	0.5359	0.2415	1.4166	0.432	0.9203	0.7421	0.422	1.3286	1.2788	0.7297	0.5951	0.3591	0.6915	0.1606	0.1743	0.7406	0.2314	0.0143	0.6542	0.1269	0.2287	1.0225	0.4864	0.4736	0.5835	0.5471	0.7764	0.3283	0.2127	1.1756	0.679	1.074	0.5714	0.6636	0.0844	0.2351	0.2044	0.4213	0.6497	0.4892
AC027811.1	0.0232	0.1113	0.0463	0.0398	0.0697	0.0161	0.0697	0	0	0.0876	0.0255	0.188	0.0912	0	0	0.0983	0.0255	0.0298	0.0751	0	0.097	0.0674	0.0247	0	0.067	0	0.0242	0.0197	0.0536	0.0276	0.2355	0.0714	0.2341	0.1877	0.0803	0.5014	0.0832	0	0.2291	0.2803	0.1607	0.1787	0.2151	0.0178	0.0735	0.1883	0.338	0.0784	0.0656
MIR4713HG	0.6562	0.3144	0.6533	0	0	1.2753	0.5509	0.3609	0	0	1.1519	2.0271	0.3863	0	0.9285	1.5272	0.144	0	1.528	1.3811	2.0558	0.8881	2.7866	0.1386	1.1355	0.9293	0	1.6717	0.3027	0.4676	0	0.6052	0.9918	0.2651	0.6808	3.0501	2.036	0.2706	0.8627	3.4548	1.0375	5.8551	0.1918	2.6177	0.3322	0.8863	7.1339	3.3202	1.6297
AL035411.3	0.7811	0.3446	0.4093	0.9158	0.3702	0.2853	0.2465	0.763	0.6301	0.6199	0.4961	1.0885	0.0807	0.3125	0.2181	0.5219	0.5414	0.5798	0.5318	0.1923	0.2146	0.2384	0.0436	0	0.079	0.0728	0.0571	0.3491	0.0948	0.0976	0.7407	0.6319	0.3452	0.5259	0.6753	0.4436	0.1962	0.1271	0.6756	0.5411	0.325	0.8221	0.1202	0.1892	0.3122	0.3331	1.0701	0.0693	0.2088
AC002558.3	0	0	0	0.0674	0	0.0546	0.0707	0.027	0.0669	0.0988	0	0.0578	0.1543	0.0598	0.0348	0	0.0863	0.1008	0.0254	0	0	0.114	0	0	0	0	0.0818	0.1335	0.0227	0.0934	0.1771	0.1813	0.4621	0.0529	0.068	0.1958	0.0938	0.1216	0.3015	0.1293	0.0388	0.0605	0.2681	0.0302	0.0498	0.1062	0.0903	0.2652	0
AC007881.4	0.5154	1.0801	1.1544	0	1.0635	0.0894	0.1545	0.2214	0	0.0809	0.212	2.3215	0	0.3918	0.3418	0.4089	0.2828	0.1239	0.3333	0.3013	0.6727	2.5531	0.1368	0	1.1146	1.0263	0.1341	0.6564	0.1114	0.3825	0.5078	1.5843	2.2176	0.347	0.7797	2.0851	0.3843	0	0.7763	1.3424	0.7002	1.5855	2.6678	0.1977	0.2038	0.435	1.9233	0.163	0.4726
AC107308.1	0	0	0	0	0	0	0.2934	0	0	0	0	0	0	0	0	0	0	0	0	0	0	0	1.0387	0	0.4703	0	0	0	0	0	0	0.376	0	0.6588	0	0	0.2919	0	0.268	0	0	0	0	0.5629	0	0	0	10.3137	1.9329
AC012531.1	0	0	0	0	0.0825	0	0	0.0189	0	0	0	0.0202	0	0	0	0.0581	0	0.0528	0.0355	0.0321	0.0287	0	0.0292	0	0.0792	0.1459	0.0858	0.0467	0	0	0	0.1689	0	0.0555	0.0238	0.7525	0.0656	0	0.8127	0.6629	0.0271	0.6762	0.4953	0.2529	0.0522	0	0	0.1853	0.0775
AC067852.3	0.8907	1.1175	0.5489	0.5088	0.4456	0.1472	0.407	0.1749	0.4334	0.4264	1.5355	1.7781	0.2081	0.5159	0.2625	0.6281	0.512	0.2447	0.2469	0.2975	0.2214	1.23	0.09	0.1343	0.4892	0.3003	0.1766	0.072	0.0489	0	0.3343	0.1956	0.3561	0.3141	0.44	0.3872	0.1518	0	0.5111	0.5582	0.461	0.9787	0.4546	0.2928	0.0537	0	0.7143	0.0358	0.1915
CASC20	0	0	0.0494	0	0	0	0	0	0.169	0.0623	0	0	0	0	0	0	0	0	0	4.4088	0	0	6.4258	0	0.0477	1.4492	0.1549	1.9802	0	0	0	0.0763	0.0417	0.0334	0.0429	0.0824	0	0.0511	0.6523	0.7074	0	0	0	3.806	1.9152	0	4.1782	0	0
AL049539.1	1.2833	0	0.3194	0	0	0	0.2886	0.2205	0	0	0.8799	0.4719	0.787	0	0.2837	0.8484	0.7042	0.1028	0.6225	0.5627	0.5025	1.0855	1.3623	1.6937	0.1542	0.4259	0.2227	0.6811	1.3873	3.2386	0.7226	1.9726	0.9428	0.648	0	2.2634	0.9571	2.1494	2.6361	2.991	0.7926	0	1.016	0.3692	1.3197	0.65	1.5965	0	0.1811
AC026782.2	0.1158	0	0.1153	0	0	0.0804	0	0	0	0.291	0	0	0	0	0	0	0.1271	0	0	0	0.2418	0.5596	0.3687	0	2.1144	0.4099	0.241	0.3932	0.4005	0	0.2607	0.3559	0.7777	0.8574	0.4004	0.1922	0.5526	4.057	0.3805	0.127	0	0.8904	0.8461	0.7105	0.4396	0.1564	0.3545	0.4881	0.1307
AC127024.2	0	0	0.328	0	0.1236	0.1143	0.1482	0.0566	0	0.1035	0	0.2423	0.5657	0.3756	0.0728	0.1742	0.0904	0.1584	0.3196	0.0963	0.43	0.3981	0.0874	0.087	0.1583	0.1458	0.6002	0.4196	0.095	0.3912	0.1855	0	0.3458	0.1664	0.0712	0.957	0.0983	0.764	1.2632	0.4517	0.5697	0.6335	0.7223	0	0.1564	0.3337	0.4414	0.0695	0.093
AC124069.1	0.1002	0	0	0	0	0	0	0	0	0	0	0.3684	0	0	0	0.106	0	0	0.0648	1.874	0.1046	0.1937	0	0.2115	0	0	0	0.1701	0.1155	0.2379	0	0.154	0.6729	0	0	0.2494	0.1195	0	0.1097	0.2197	0.099	0	0	0	0.2536	0	0.0767	0.0845	0
AL929236.1	0.4264	0	0.283	0	0	0.0987	0.1705	0.1954	0	0.1786	0	0.7318	0	0.2161	0.1257	0.6014	0	0.0911	0	0	0.1484	0.5496	0.6036	0.1501	0.1366	1.1323	0.148	0.3621	0.1639	0	0.3201	0	0.7161	0.0957	1.5976	0.118	0.1696	0	0	0.3118	0.2809	1.0933	0.4155	0.3271	0.2698	0.3839	1.0882	0	0.1605
KDM4A-AS1	0.9254	0.4809	2.0511	0.0598	0.2358	0.4605	0.1466	0.5881	0.2676	0.6582	0.9386	2.0932	0.5482	0.1858	0.4323	0.3509	0.5174	0.056	0.7905	1.9394	0.5105	1.9072	0.5931	0.7559	0.5706	1.1899	0.206	1.0378	0.453	1.2649	1.3371	0.9662	2.1844	0.529	0.5585	1.6086	1.0834	0.144	1.0329	1.6852	1.9496	0.5372	1.0549	0.2277	0.5525	0.9668	1.8446	0.4859	1.1037
AL358472.5	0.2906	0.1392	0.7521	0.0996	0.4361	0.1613	0.0697	0.2397	0	0.2921	0.7651	0.1282	0.4562	0	0	0.1844	0.2551	0.0373	0.1128	2.3101	0.1821	1.2359	0.0617	0.3682	0.4469	0.5658	0.0202	0.3454	0.1675	0.069	0.0654	0.7146	0.9759	0.3521	0.0502	0.6753	0.4161	0.2396	1.0823	0.7011	0.6891	2.1455	0.8211	0.1783	0.3677	0.157	0.6228	0.245	0.2624
LINC02109	0.0258	0	0	0	0	0	0	0.2662	0.022	0	0	0	0.0887	0	0	0	0	0	0	0.0151	0	0.312	0.137	0.1636	0.0993	0	0	0.3398	0.2456	0	0.0145	0.0198	0.0434	0	0.0446	0	0.1232	0	0.0848	0.0991	0.0383	0.139	0.195	0.4654	0.0245	0	0.2273	0	0.0146
AC073140.1	1.416	0	0	0.8088	0.7084	0.3276	0.283	0.6489	0	0	0.5178	0.6943	0.9262	0	0	0	0	0	0	0	0	0	0	0	0	0	0.3276	0	0	0	0	0	0	0	0	0	0	1.9459	0	0	0	0	0	0	0	0	0	0	0
AL021707.4	0.5388	0.4301	1.6091	0	1.3476	0	0.2154	0.3703	0.6116	0.2257	0.197	1.585	0	0.273	0.1588	0.9498	1.3796	0	0.1162	2.0997	0.7501	1.5624	0.1906	0	0.3453	0.3179	0.3116	0.305	0	0.8531	1.4157	1.1042	3.0158	0.2418	0	1.3415	0	0	1.9674	1.9697	1.5971	1.3813	1.575	0.2755	0.6819	0.4851	1.3748	0.3029	0
AC026254.2	0.3738	0.4476	0.0744	0.3843	0.5609	0.1556	0	0.1028	0.6365	0.1879	0.164	0.2749	0.1467	0.1136	0.2644	0.2372	0.4922	0.1917	0.2901	0.9614	0.3122	1.0839	0.3968	0.4736	0.1437	0.3308	0.4669	0.8252	0.3017	1.0653	0.0842	2.1831	0.5649	0.151	0.6463	1.1167	0.0892	0	0.3276	0.9838	0.5171	0.46	0.4006	0.4014	0.0946	0.2019	1.2017	0.1891	0.4219
HM13-IT1	1.4478	0.9908	3.5004	0	1.552	0.4306	1.8604	1.8483	0.7044	1.5594	3.6305	3.4986	0.4059	0.9433	0.7316	1.3127	1.3619	0.6629	2.1404	1.6927	1.7278	4.5984	0.8782	0.8735	2.3858	2.0136	0.933	1.0537	0.5962	0.4913	1.8633	7.9478	4.6888	1.3925	2.3245	4.9781	0.2468	0.4264	5.438	7.9395	2.4525	3.8179	4.3331	0.476	1.4397	1.676	5.0668	0.872	1.4008
EDRF1-DT	0.1716	0.0771	0.2777	0.1471	0.3542	0.0447	0.0772	0.0442	0.2557	0.2966	0.0235	0.3471	0.0421	0.2936	0.019	0.0681	0.1648	0.11	0.111	0.0502	0.0224	0.0415	0.0228	0	0.0825	0	0.1042	0.0182	0.099	0.0255	0.0966	0.5936	0.036	0.2311	0.3153	0.1959	0.0768	0.0221	0.0705	0.1647	0.106	0.033	0.115	0	0.1493	0.1449	0.0164	0	0.0484
AC008738.6	0	0	0.773	0	0	0.1796	0	0	0	0.1626	0	0.3807	0	0	0	0.1369	0	0	0	0	0	0.7505	0	0.2733	0	0.1145	0	0.2198	0.1492	0.3074	0	0	2.0644	0	0.7831	0	1.0809	0	0	0	0.8951	0	0.5674	0	0	0.1748	0.3963	0.1091	0
AL513122.2	0.0879	0.7366	0.1749	0.9034	2.3736	0.122	0.1054	0	1.197	0	0.2892	0.3231	0	4.5418	0.1554	0	0.5785	0.6196	0.1137	0.2055	0	0.2548	0.0933	0	0.1689	0	0.061	0	0	0.1043	0.0989	0	0.1475	0.1183	0	0	0.1048	0	0	0.0964	0	0	0.0856	0.1348	0	0.2373	0.2018	0	0.0496
AC093838.1	0	0	0	0	0	0.0254	0	0.0251	0	0.023	0.0802	0	0.0538	0	0.0162	0	0	0	0.0118	0	0.2862	0.0177	0	0	0.6147	0.3719	0.0507	0.0776	0.0316	0	0.0617	0.0843	0	0	0	0.0152	0.3924	0	0.02	0.0401	0.0181	0.0281	0.0445	0.1822	0.2428	0.0494	1.0211	0.0308	0.0412
AC005225.1	0.0786	0.5646	0.2347	0.1347	0.8255	0.0545	0.1414	0.3241	0.5353	0.1975	0	0.4046	0	0.1195	0.3474	0.1662	0.5174	0.403	0.2541	0.4594	0	0.1519	0.1668	0	0	0.0696	0.0545	0.5338	0.0453	0	0	0.4831	0.1979	0	0.2038	0	0.0938	0.081	0.3443	0.0862	0.0776	0.1209	0.4212	0	0.1492	0	0.0602	0	0.1774
LINC02832	0	0	0.0248	0.0855	0	0	0	0.0172	0	0	0.0547	0.1101	0.0245	0	0.0441	0	0.0548	0.096	0.0968	0	0.1303	0.0482	0.1589	0.2108	0.2398	0.0883	0.0693	0	0.0719	0.1185	0.2248	0.1151	0.4399	0.084	0	0.2278	0.2382	0	0	0.1916	0.1479	0.0768	0.158	0.3445	0	0	0.2674	0.0842	0.0141
MSC-AS1	2.1831	2.5915	0.427	1.13	1.7103	0.5554	0.6757	0.7261	1.9951	2.679	1.489	1.7798	0.4648	1.1193	1.7437	0.3318	1.5527	0.591	0.7495	4.8654	0.3543	0.8169	0.0816	1.1559	4.7201	2.8445	0.1155	1.2449	0.3876	0.0152	0.2019	0.0787	0.0484	2.0043	0.8136	0.0744	1.7342	0.1848	0.7855	0.646	0.1202	9.3657	0.3899	1.4537	0.0324	0.3459	0.049	0.3131	4.5275
[truncated: 382 more columns]
