# Supplementary material for: A novel cuproptosis-related lncRNA signature predicts prognosis and therapeutic response in bladder cancer
Source: Front Genet. 2023 Jan 4;13:1082691. doi: 10.3389/fgene.2022.1082691 (PMC9845412; doi:10.3389/fgene.2022.1082691)
Supplement: Supplementary file 2 [file Table3.XLSX]

## Sheet: Sheet1
ID	TCGA-GC-A3BM-11A-11R-A22U-07	TCGA-CU-A0YR-11A-13R-A10U-07	TCGA-K4-A3WV-11A-21R-A22U-07	TCGA-BT-A20N-11A-11R-A14Y-07	TCGA-BL-A13J-11A-13R-A10U-07	TCGA-BT-A2LA-11A-11R-A18C-07	TCGA-BT-A2LB-11A-11R-A18C-07	TCGA-GD-A2C5-11A-11R-A180-07	TCGA-BT-A20Q-11A-11R-A14Y-07	TCGA-BT-A20W-11A-11R-A14Y-07	TCGA-K4-A54R-11A-11R-A26T-07	TCGA-GD-A3OQ-11A-21R-A220-07	TCGA-GC-A6I3-11A-11R-A31N-07	TCGA-CU-A0YN-11A-11R-A10U-07	TCGA-K4-A5RI-11A-11R-A28M-07	TCGA-BT-A20U-11A-11R-A14Y-07	TCGA-GC-A3WC-11A-11R-A22U-07	TCGA-BT-A20R-11A-11R-A16R-07	TCGA-GD-A3OP-11A-11R-A220-07	TCGA-ZF-A9RN-01A-11R-A42T-07	TCGA-CF-A1HR-01A-11R-A13Y-07	TCGA-XF-A8HH-01A-11R-A38B-07	TCGA-ZF-AA4W-01A-12R-A38B-07	TCGA-XF-A9SU-01A-31R-A39I-07	TCGA-DK-A3IQ-01A-31R-A32Y-07	TCGA-FD-A6TK-01A-42R-A33J-07	TCGA-DK-A1A7-01A-11R-A13Y-07	TCGA-CU-A5W6-01A-11R-A28M-07	TCGA-DK-A3X1-01A-12R-A22U-07	TCGA-XF-A9ST-01A-11R-A42T-07	TCGA-CF-A9FM-01A-11R-A38B-07	TCGA-BT-A20V-01A-11R-A14Y-07	TCGA-GV-A3QF-01A-31R-A22U-07	TCGA-DK-A2I4-01A-11R-A21D-07	TCGA-DK-A6B2-01A-11R-A30C-07	TCGA-DK-A1AG-01A-11R-A13Y-07	TCGA-XF-A9SZ-01A-11R-A39I-07	TCGA-E7-A519-01A-11R-A26T-07	TCGA-2F-A9KO-01A-11R-A38B-07	TCGA-ZF-A9R1-01A-11R-A39I-07	TCGA-4Z-AA7S-01A-11R-A39I-07	TCGA-BL-A13J-01A-11R-A10U-07	TCGA-DK-A3IK-01A-32R-A21D-07	TCGA-C4-A0F1-01A-11R-A034-07	TCGA-DK-A3IS-01A-21R-A21D-07	TCGA-UY-A9PH-01A-11R-A38B-07	TCGA-E5-A4TZ-01A-11R-A31N-07	TCGA-DK-A3WW-01A-22R-A23N-07	TCGA-K4-A5RH-01A-11R-A30C-07
NFE2L2	190.225	116.79	136.122	123.034	137.103	138.927	145.419	149.531	87.3346	175.636	163.608	181.518	38.8929	113.325	118.59	102.513	151.492	183.119	174.102	62.7245	65.213	36.8489	61.8027	31.311	65.2609	67.3754	16.7416	84.6383	58.1267	22.3581	202.884	71.2868	122.229	72.1259	59.2676	89.0418	68.4182	4.6035	164.2	102.444	80.4043	97.3668	33.4895	89.1395	84.3554	55.1484	86.942	76.3326	70.7292
NLRP3	4.2911	2.8942	2.19	3.1855	7.3468	1.4407	2.5454	2.7794	2.084	5.0224	7.3759	3.156	2.8879	1.9784	7.2466	0.3769	2.9071	3.9425	3.4969	0.489	0.4529	1.0333	0.3125	1.1613	1.4444	2.7696	0.2258	0.5788	0.518	0.3863	1.3084	1.2858	0.9105	20.9535	2.0893	0.3857	1.9595	1.0219	1.2049	0.3568	0.2602	0.5958	0.317	1.022	0.3529	4.7284	0.2965	7.5766	7.3968
ATP7B	1.3428	0.9658	1.4498	1.2813	1.3396	0.5271	0.3991	1.7681	0.9267	1.2249	0.9706	2.6547	0.822	0.7976	0.5366	0.2857	1.2502	0.7579	0.9723	0.1327	1.0751	1.6727	0.1413	0.4423	1.1214	0.4089	0.1223	0.9374	0.8961	23.7577	1.3623	0.2708	1.4595	0.9673	7.1549	1.6441	0.9764	0.1211	2.1787	0.906	1.2998	0.7708	1.3752	1.0991	0.493	0.2855	0.6953	1.0564	1.4627
ATP7A	11.4694	7.1706	9.7065	5.5691	6.3044	6.1726	5.491	7.3233	6.2463	10.3455	11.1329	16.3401	1.5613	8.1907	3.9173	5.2638	5.5645	6.0773	7.0432	3.7052	5.5834	5.0709	2.2977	2.0076	4.4787	2.3215	1.0178	3.1948	3.6815	0.6566	7.7981	3.6896	5.3841	6.5689	8.2369	6.9897	2.977	0.7228	6.6555	3.8381	15.6109	10.2893	4.6518	3.0258	3.6993	3.333	5.7142	2.0128	4.1024
SLC31A1	20.7225	13.8653	31.9852	17.4114	13.8104	24.4638	23.2057	29.1191	13.6231	37.0819	31.228	33.3864	12.8481	20.3651	24.247	28.869	17.2916	9.7062	36.1088	31.2891	44.8316	30.0471	24.4288	14.0224	19.5205	37.5688	6.3464	55.6686	13.672	61.4568	16.8574	43.4449	56.452	48.4938	36.8453	11.5213	57.6697	4.1006	31.5442	24.0776	21.297	38.9218	18.0104	20.419	17.3154	27.9869	40.8542	36.4809	39.3516
FDX1	23.7707	19.8572	26.0195	25.0417	21.6862	35.3852	21.7822	26.9009	21.6953	25.1324	42.7786	22.2364	30.2397	20.9003	25.928	29.1582	19.2501	19.4869	32.9609	10.7335	24.8217	25.921	17.0547	22.2299	13.8673	37.8702	12.344	38.3804	24.7904	53.4561	42.4607	18.2148	39.8193	27.5931	56.0639	32.013	34.8207	10.8863	24.2708	31.3622	17.5183	35.5214	22.8208	17.6056	24.4974	37.2593	20.2952	33.9473	28.3654
LIAS	1.8476	3.4047	5.4144	3.0322	4.4913	2.0454	1.0104	1.4042	3.4232	3.4335	1.3418	4.9473	1.6085	3.442	1.9559	2.6219	4.6192	2.8567	2.8318	1.8711	1.7663	3.9556	1.8646	2.3148	2.0199	1.4683	0.4786	1.8727	1.5341	2.001	3.9927	1.67	1.6223	1.8308	1.9573	3.7742	3.1829	2.0451	2.1809	4.3525	3.9085	3.4626	2.0001	2.3704	2.8653	2.0999	1.3049	2.4906	1.8652
LIPT1	7.3986	5.2234	9.4884	2.3806	6.8369	5.404	2.3249	4.3974	6.4371	6.2522	3.2964	7.2235	3.17	4.1751	6.0567	3.7935	6.6657	3.8523	6.7914	7.517	4.6219	2.436	4.3214	3.4454	2.5466	4.3751	3.2848	6.2275	3.8186	4.4892	8.7683	4.1218	6.9989	4.1764	4.3015	8.6343	4.0095	3.8628	5.6631	4.7128	3.5437	5.119	3.5103	1.3383	4.7637	3.2289	4.4026	2.9423	3.1546
LIPT2	1.677	2.529	7.4199	0.4789	3.1227	3.6641	0.9498	4.4189	2.0624	4.6438	0.511	6.2581	3.0165	3.2105	3.2679	1.9381	2.4197	0.5375	3.3744	2.5779	5.0587	5.1032	1.3516	4.7872	2.209	2.5287	0.9806	5.2212	2.811	6.3803	5.4905	6.4441	2.8682	1.9654	8.7524	4.3301	10.2277	3.3928	3.6062	4.7684	3.6824	2.914	3.9339	2.2154	3.3408	8.4721	5.7057	1.0213	3.9436
DLD	44.8538	59.8001	51.1047	85.3425	93.2859	43.3904	41.2291	42.0826	76.8241	72.2863	45.6456	67.3355	39.2798	88.4659	44.7296	53.828	63.8894	85.8258	64.7894	104.377	43.1901	35.1969	37.8406	38.5971	30.8801	48.7426	10.341	52.6575	22.5903	56.3874	83.1445	64.7073	61.3143	36.0866	48.6096	38.6642	37.7832	8.7463	62.2762	69.9135	71.0892	55.0119	14.309	48.7322	53.5163	42.2562	58.9308	59.6061	50.6712
DLAT	15.225	24.7674	19.1058	28.8494	24.9032	10.0619	17.3875	19.8718	21.8858	27.2721	15.7908	30.1019	6.424	32.4953	14.6578	23.0675	18.0579	25.0273	21.6552	13.9934	17.9058	16.7431	19.5086	6.73	15.4008	22.4435	5.1928	23.5176	8.6081	76.8909	29.5115	41.2665	20.9568	25.1421	23.1206	17.0782	11.1197	2.2494	16.6222	29.5022	25.1597	25.4453	9.7049	38.1725	18.5236	13.2169	30.6303	22.9455	23.7355
PDHA1	32.5995	51.115	41.4013	52.4734	59.6177	39.7165	37.4811	26.6325	54.985	50.554	39.3136	41.8345	39.6173	46.4565	32.4972	52.6854	47.0551	53.3708	44.5058	35.4587	38.8697	36.1088	53.6699	29.6582	29.0272	61.5822	19.0458	46.7877	34.34	51.0183	45.6356	67.891	61.4802	40.4636	45.588	40.0487	39.4464	17.1621	50.07	37.5463	64.5067	29.0829	30.6357	50.4899	46.78	43.1447	55.8298	56.4668	62.0676
PDHB	19.7462	33.163	25.0194	40.6573	37.2723	22.2201	17.7197	25.8382	46.7041	33.1301	16.0974	31.7317	18.7465	50.5724	24.5974	35.3192	28.6249	30.3199	27.0779	43.308	32.6648	26.2851	12.7261	16.3001	29.0791	29.3033	11.5371	31.281	9.1077	55.4654	42.2935	24.0894	27.078	24.2242	28.1913	38.6459	26.1705	11.0208	17.6649	33.5555	26.376	26.7735	13.9558	28.2468	30.9967	28.5236	51.6594	30.2612	38.9137
MTF1	13.9169	9.3157	10.8729	10.692	11.0657	10.5609	22.8702	13.0764	8.3026	9.5779	14.5399	14.2483	4.3135	9.1359	7.6691	10.8607	10.6303	6.7945	10.4678	9.9998	5.8033	5.1495	7.5336	3.6103	6.9369	6.999	2.0596	5.76	2.2052	8.1325	7.2237	7.6925	6.2682	11.4051	8.717	8.07	6.6867	1.9094	9.5718	6.5907	7.5499	11.1861	3.6957	8.9222	6.2055	5.1159	17.872	8.0982	8.5152
GLS	21.8578	27.6922	11.0106	45.6927	24.6678	5.7532	9.9418	16.0495	30.2594	26.8551	59.4028	21.2305	10.6974	25.3986	18.0041	7.2398	24.9406	28.8688	12.5634	22.036	9.0155	9.2796	46.2397	7.3608	26.7619	47.1088	4.4821	10.644	9.5843	16.4251	15.7688	11.8207	14.3414	28.7264	13.5496	18.1411	9.1142	3.9979	21.0169	33.9268	12.2163	27.3919	8.0337	26.486	10.2779	9.2636	17.5873	34.6214	38.2391
CDKN2A	5.4204	0.6128	0.1321	0.6495	0.512	9.0893	2.5799	1.5113	0.6132	5.954	1.7258	1.1151	2.1943	1.1237	2.2122	0.2005	1.3519	0.3645	9.2183	0.3767	5.5809	10.6442	135.06	0.4603	1.0749	1.1742	12.6136	0.4023	28.1262	41.7522	17.9707	144.173	0.1273	121.744	11.2566	1.0224	92.5211	9.3959	1.8686	0.1247	50.6776	0.1458	6.51	0.0582	0.6956	0.4863	108.615	0.6872	133.035
DBT	6.3254	14.3858	10.7071	14.1542	18.1356	6.6687	5.5862	8.123	14.4433	11.9759	3.9521	19.9019	2.2562	13.8158	5.2477	10.8875	10.5089	8.9909	11.1401	8.6292	9.8633	6.5678	5.5322	4.9866	6.7377	3.6324	3.8224	8.6457	7.4627	11.0397	20.6577	13.848	14.7297	9.9821	11.7874	12.4243	5.5424	2.9542	9.9054	14.868	13.2603	13.8788	8.4679	6.716	10.8209	5.6218	12.5871	7.5585	5.559
GCSH	0.4855	0.7752	0.6041	0.7279	0.3339	0.5054	0.3396	0.4589	0.5856	0.8642	0.8877	0.7141	1.0122	0.5843	0.9659	0.7275	0.4662	0.4798	0.6542	0.8514	0.5281	1.2123	0.4724	0.8757	0.7389	0.752	0.5615	0.4294	0.9447	3.6275	0.6834	1.5235	1.2908	0.4358	1.2067	1.0745	0.7483	0.271	1.2188	0.8874	0.9195	0.4668	0.956	0.2638	1.0496	0.5464	0.6504	0.597	0.7307
DLST	68.191	107.335	76.9609	98.0963	114.878	71.4744	53.8919	47.0863	105.205	82.1902	97.7226	90.9454	41.2688	110.589	68.4886	52.7982	96.4568	85.8086	69.226	54.5898	39.7956	37.622	74.5711	42.7004	70.0614	81.103	14.2129	44.8159	28.357	83.8095	102.771	49.0731	36.5665	64.1352	66.7358	78.5111	42.6174	19.2563	47.1246	72.4103	102.737	56.0348	24.4211	85.4178	37.6808	32.0542	59.5653	73.5562	68.6581
[truncated: 382 more columns]
