# Supplementary material for: A novel cuproptosis-related lncRNA signature predicts prognosis and therapeutic response in bladder cancer
Source: Front Genet. 2023 Jan 4;13:1082691. doi: 10.3389/fgene.2022.1082691 (PMC9845412; doi:10.3389/fgene.2022.1082691)
Supplement: Supplementary file 4 [file Table1.XLSX]

## Sheet: Sheet1
cuproptosis related genes
NFE2L2
NLRP3
ATP7B
ATP7A
SLC31A1
FDX1
LIAS
LIPT1
LIPT2
DLD
DLAT
PDHA1
PDHB
MTF1
GLS
CDKN2A
DBT
GCSH
DLST
